# Supplementary material for: Population differentiated copy number variation between Eurasian wild boar and domesticated pig populations
Source: Sci Rep. 2023 Jan 20;13:1115. doi: 10.1038/s41598-022-22373-z (PMC9859782; doi:10.1038/s41598-022-22373-z)
Supplement: Supplementary file 3 — Supplementary Tables. [file 41598_2022_22373_MOESM3_ESM.xlsx]

## Sheet: Table S1
Table S1. Sample Information, alignment stats and summary of CNVs
BioSample	Sample_Name	Population (Location)	Group	Sex	Instrument	Study Accession	Mapping Rate	Coverage	Mean Depth	Number of Autosomal CNVs	Total size of Autosomal CNVs (bp)	Total size of Autosomal Duplication (bp)	Total size of Autosomal Deletion (bp)
SAMEA3497824	ANG1	Angler Sattelschwein	ED	F	Illumina HiSeq 2000	PRJEB9922	0.994823	0.963031	11.1248	1384	17412661	4656950	12755711
SAMN04440479	BAM1	Bamei	AD	F	Illumina HiSeq 2500	PRJNA309108	0.992937	0.974516	55.9591	3225	26996361	13807569	13188792
SAMN06348392	BAM2	Bamei	AD	M	Illumina HiSeq X Ten	PRJNA398176	0.992995	0.965803	19.3761	2134	64343836	51627942	12715894
SAMN06348393	BAM3	Bamei	AD	M	Illumina HiSeq X Ten	PRJNA398176	0.990036	0.967115	19.6341	1480	18578680	9329154	9249526
SAMN06348414	BAM4	Bamei	AD	M	Illumina HiSeq X Ten	PRJNA398176	0.990525	0.968369	24.0931	1780	23725978	8308603	15417375
SAMN06348415	BAM5	Bamei	AD	M	Illumina HiSeq X Ten	PRJNA398176	0.991991	0.966898	20.0069	1345	14801768	8033339	6768429
SAMN06348416	BAM6	Bamei	AD	M	Illumina HiSeq X Ten	PRJNA398176	0.974517	0.966724	21.9756	1566	20981750	10875114	10106636
SAMN06348417	BAM7	Bamei	AD	M	Illumina HiSeq X Ten	PRJNA398176	0.993694	0.968012	20.6522	1575	19062689	10814732	8247957
SAMN06349454	BAO1	Baoshan	AD	M	Illumina HiSeq X Ten	PRJNA398176	0.993091	0.968614	21.7419	1584	17352875	7806096	9546779
SAMN06349455	BAO2	Baoshan	AD	M	Illumina HiSeq X Ten	PRJNA398176	0.994893	0.967948	21.3275	1533	21816155	7661197	14154958
SAMN06349456	BAO3	Baoshan	AD	M	Illumina HiSeq X Ten	PRJNA398176	0.99215	0.968238	21.4724	1497	16865495	8042685	8822810
SAMN06349457	BAO4	Baoshan	AD	F	Illumina HiSeq X Ten	PRJNA398176	0.99372	0.96552	21.5128	1545	17587852	6099345	11488507
SAMN06349458	BAO5	Baoshan	AD	F	Illumina HiSeq X Ten	PRJNA398176	0.993905	0.964655	24.6044	1816	30914058	9807545	21106513
SAMN06349459	BAO6	Baoshan	AD	M	Illumina HiSeq X Ten	PRJNA398176	0.993968	0.964895	23.3716	1518	15014643	5557278	9457365
SAMEA3497827	BER1	Berkshire	ED	F	Illumina HiSeq 2000	PRJEB9922	0.995531	0.962548	11.2673	1142	11320363	3987780	7332583
SAMN03566761	BER10	Berkshire	ED	F	Illumina HiSeq 2000	PRJNA281548	0.995007	0.957236	5.17947	408	4714024	2375585	2338439
SAMN04440475	BER11	Berkshire	ED	F	Illumina HiSeq 2500	PRJNA309108	0.99308	0.976363	73.9856	2627	21678346	12814771	8863575
SAMEA3497828	BER2	Berkshire	ED	M	Illumina HiSeq 2000	PRJEB9922	0.995218	0.962411	9.5079	1212	12632308	5105047	7527261
SAMN03566754	BER3	Berkshire	ED	F	Illumina HiSeq 2000	PRJNA281548	0.993952	0.96532	8.55584	791	10376698	5700589	4676109
SAMN03566755	BER4	Berkshire	ED	F	Illumina HiSeq 2000	PRJNA281548	0.995022	0.966006	9.221	902	10261086	4444800	5816286
SAMN03566756	BER5	Berkshire	ED	F	Illumina HiSeq 2000	PRJNA281548	0.994623	0.965919	10.287	886	9768342	4526298	5242044
SAMN03566757	BER6	Berkshire	ED	F	Illumina HiSeq 2000	PRJNA281548	0.995402	0.967412	13.8578	1508	33653992	5151886	28502106
SAMN03566758	BER7	Berkshire	ED	F	Illumina HiSeq 2000	PRJNA281548	0.995193	0.966659	10.1872	809	8341002	4335823	4005179
SAMN03566759	BER8	Berkshire	ED	F	Illumina HiSeq 2000	PRJNA281548	0.995326	0.965801	9.71835	1805	29259897	7922728	21337169
SAMN03566760	BER9	Berkshire	ED	F	Illumina HiSeq 2000	PRJNA281548	0.994979	0.967496	10.3832	916	9836986	4562189	5274797
SAMN02298127	BMX1	Bamaxiang	AD	F	Illumina HiSeq 2000	PRJNA213179	0.994056	0.963934	22.9738	5401	69769777	10561174	59208603
SAMN02298128	BMX2	Bamaxiang	AD	F	Illumina HiSeq 2000	PRJNA213179	0.994463	0.96438	24.1573	5269	74256390	11286015	62970375
SAMN02298129	BMX3	Bamaxiang	AD	F	Illumina HiSeq 2000	PRJNA213179	0.994016	0.964298	22.4457	3572	28614777	10971811	17642966
SAMN02298130	BMX4	Bamaxiang	AD	M	Illumina HiSeq 2000	PRJNA213179	0.994824	0.964814	23.0384	5075	71609576	11354776	60254800
SAMN02298131	BMX5	Bamaxiang	AD	F	Illumina HiSeq 2000	PRJNA213179	0.993853	0.9647	23.0285	3802	31875996	11127627	20748369
SAMN02298132	BMX6	Bamaxiang	AD	F	Illumina HiSeq 2000	PRJNA213179	0.994379	0.96474	22.997	4475	47069295	10147769	36921526
SAMEA3497830	BRI1	British Saddleback	ED	M	Illumina HiSeq 2000	PRJEB9922	0.994756	0.96259	10.8538	1064	11456016	5071660	6384356
SAMEA3497826	BUN1	Bunte Bentheimer	ED	M	Illumina HiSeq 2000	PRJEB9922	0.994739	0.966042	13.4467	1752	23806967	6407025	17399942
SAMEA3497832	CAS1	Casertana	ED	F	Illumina HiSeq 2000	PRJEB9922	0.994379	0.963889	10.0998	813	8771309	5148531	3622778
SAMEA3497835	CAS2	Casertana	ED	F	Illumina HiSeq 2000	PRJEB9922	0.993955	0.965332	10.4149	663	10656794	3262874	7393920
SAMEA3497836	CHM1	Chato Murciano	ED	M	Illumina HiSeq 2000	PRJEB9922	0.993506	0.964754	8.06264	713	6995622	3932566	3063056
SAMEA3497837	DUR1	Duroc	ED	M	Illumina HiSeq 2000	PRJEB9922	0.988535	0.967606	12.3299	1091	10192971	4110539	6082432
SAMEA3497838	DUR2	Duroc	ED	M	Illumina HiSeq 2000	PRJEB9922	0.996986	0.9587	11.7839	2433	41727005	3506146	38220859
SAMEA3497839	DUR3	Duroc	ED	M	Illumina HiSeq 2000	PRJEB9922	0.995016	0.95201	5.9088	592	7220644	3858533	3362111
SAMEA3497840	DUR4	Duroc	ED	M	Illumina HiSeq 2000	PRJEB9922	0.996165	0.954352	7.44471	1548	129779515	118452528	11326987
SAMN00005058	DUR5	Duroc	ED	M	Illumina Genome Analyzer II	PRJNA41185	0.973484	0.956075	7.22563	193	1885385	766743	1118642
SAMN03031126	DUR6	Duroc	ED	F	Illumina HiSeq 2000	PRJNA260763	0.99459	0.959133	6.14442	403	5791704	3311791	2479913
SAMN03031127	DUR7	Duroc	ED	F	Illumina HiSeq 2000	PRJNA260763	0.9945	0.967207	12.9133	782	7776437	4637472	3138965
SAMN03031128	DUR8	Duroc	ED	F	Illumina HiSeq 2000	PRJNA260763	0.994844	0.968053	12.1253	933	9543822	4565689	4978133
SAMN09930402	DUR9	Duroc	ED	M	Illumina HiSeq 2000	PRJNA488327	0.994709	0.970085	20.4706	1089	14081019	8059142	6021877
SAMN09930403	DUR10	Duroc	ED	M	Illumina HiSeq 2000	PRJNA488327	0.993318	0.970298	30.6611	2000	40373142	13039879	27333263
SAMN12122743	DUR11	Duroc	ED	M	Illumina HiSeq 2000	PRJNA550237	0.994681	0.97102	29.4458	1454	21322958	9660841	11662117
SAMN12122744	DUR12	Duroc	ED	M	Illumina HiSeq 2000	PRJNA550237	0.993318	0.970297	30.6611	1983	40371607	13164395	27207212
SAMN28745316	DUR13	Duroc	ED	M	Illumina NovaSeq 6000	PRJNA843521	0.993896	0.973928	46.6067	1781	19473659	9003670	10469989
SAMN28745317	DUR14	Duroc	ED	M	Illumina NovaSeq 6000	PRJNA843521	0.993724	0.973857	51.1198	1883	20865703	7878456	12987247
SAMN28745318	DUR15	Duroc	ED	M	Illumina NovaSeq 6000	PRJNA843521	0.993908	0.976179	33.1628	1573	17109027	7114530	9994497
SAMN28745319	DUR16	Duroc	ED	M	Illumina NovaSeq 6000	PRJNA843521	0.994269	0.97556	28.988	1344	16113584	7679895	8433689
SAMN28745320	DUR17	Duroc	ED	M	Illumina NovaSeq 6000	PRJNA843521	0.993693	0.976502	45.7109	1828	19745886	8936132	10809754
SAMN02298079	EHL1	Erhualian	AD	F	Illumina HiSeq 2000	PRJNA213179	0.993436	0.963552	22.5105	5218	63827057	10654973	53172084
SAMN02298080	EHL2	Erhualian	AD	F	Illumina HiSeq 2000	PRJNA213179	0.994081	0.964142	23.1722	3815	30605734	9739396	20866338
SAMN09930385	EHL3	Erhualian	AD	M	Illumina HiSeq 2000	PRJNA488327	0.994465	0.965945	29.7813	3610	54883037	8233573	46649464
SAMN09930386	EHL4	Erhualian	AD	M	Illumina HiSeq 2000	PRJNA488327	0.994142	0.965748	30.2712	3834	65800274	7917230	57883044
SAMN09930387	EHL5	Erhualian	AD	M	Illumina HiSeq 2000	PRJNA488327	0.994401	0.965263	29.5272	3613	50439549	7674508	42765041
SAMN09930388	EHL6	Erhualian	AD	F	Illumina HiSeq 2000	PRJNA488327	0.983229	0.965882	29.8659	2857	40776007	10900968	29875039
SAMN09930389	EHL7	Erhualian	AD	F	Illumina HiSeq 2000	PRJNA488327	0.992343	0.965905	21.6577	3705	51673181	9094033	42579148
SAMN09930390	EHL8	Erhualian	AD	F	Illumina HiSeq 2000	PRJNA488327	0.994209	0.965491	22.0507	3495	39715765	10085674	29630091
SAMN09930391	EHL9	Erhualian	AD	F	Illumina HiSeq 2000	PRJNA488327	0.994126	0.9655	21.366	3982	48633872	9312897	39320975
SAMN09930392	EHL10	Erhualian	AD	F	Illumina HiSeq 2000	PRJNA488327	0.994483	0.96551	21.5148	3573	40677768	10335786	30341982
SAMN09930393	EHL11	Erhualian	AD	M	Illumina HiSeq 2000	PRJNA488327	0.994918	0.965567	22.0353	4298	69733396	9596633	60136763
SAMN09930394	EHL12	Erhualian	AD	M	Illumina HiSeq 2000	PRJNA488327	0.993507	0.965696	21.7341	4229	68395613	9625494	58770119
SAMN09930395	EHL13	Erhualian	AD	F	Illumina HiSeq 2000	PRJNA488327	0.994144	0.965559	21.2831	3972	54011607	10873455	43138152
SAMN09930396	EHL14	Erhualian	AD	F	Illumina HiSeq 2000	PRJNA488327	0.993068	0.965081	20.2924	4506	67289152	10015661	57273491
SAMN09930397	EHL15	Erhualian	AD	F	Illumina HiSeq 2000	PRJNA488327	0.993894	0.965532	21.7579	3683	42314103	9555809	32758294
SAMN09930398	EHL16	Erhualian	AD	F	Illumina HiSeq 2000	PRJNA488327	0.993944	0.965187	21.3601	3909	48910321	8516645	40393676
SAMN09930399	EHL17	Erhualian	AD	F	Illumina HiSeq 2000	PRJNA488327	0.994519	0.965727	22.0321	3796	53133635	9818309	43315326
SAMN09930400	EHL18	Erhualian	AD	F	Illumina HiSeq 2000	PRJNA488327	0.993405	0.965928	21.457	3792	42754508	10142524	32611984
SAMN09930401	EHL19	Erhualian	AD	F	Illumina HiSeq 2000	PRJNA488327	0.994053	0.965926	22.1222	3717	36830067	9156335	27673732
SAMN12122745	EHL20	Erhualian	AD	F	Illumina HiSeq 2000	PRJNA550237	0.993419	0.963534	22.4151	5267	65384001	10885356	54498645
SAMN12122746	EHL21	Erhualian	AD	F	Illumina HiSeq 2000	PRJNA550237	0.994071	0.964132	23.1129	3774	29855089	9378683	20476406
SAMN04538376	ENB1	Enshi black	AD	M	Illumina HiSeq 4000	PRJNA314580	0.986733	0.956258	15.6737	3331	268530742	251192588	17338154
SAMN04538598	ENB2	Enshi black	AD	M	Illumina HiSeq 4000	PRJNA314580	0.986726	0.957617	14.7328	3175	191661683	165115238	26546445
SAMN04538599	ENB3	Enshi black	AD	M	Illumina HiSeq 4000	PRJNA314580	0.989697	0.958012	12.6536	4136	253704189	231890108	21814081
SAMEA3497842	GLO1	Gloucester Old Spot	ED	M	Illumina HiSeq 2000	PRJEB9922	0.991105	0.946275	8.23467	5691	254432679	197798618	56634061
SAMEA3497843	HAM1	Hampshire	ED	M	Illumina HiSeq 2000	PRJEB9922	0.995567	0.963998	8.99807	846	11787620	8845297	2942323
SAMEA3497844	HAM2	Hampshire	ED	M	Illumina HiSeq 2000	PRJEB9922	0.992678	0.960275	8.3785	2018	58367041	48074834	10292207
SAMN04440474	HAM3	Hampshire	ED	F	Illumina HiSeq 2500	PRJNA309108	0.993731	0.975563	66.7123	2438	19508063	10490833	9017230
SAMN02298115	HT1	Hetao	AD	F	Illumina HiSeq 2000	PRJNA213179	0.994492	0.962493	21.7397	4631	39418930	8166648	31252282
SAMN02298116	HT2	Hetao	AD	M	Illumina HiSeq 2000	PRJNA213179	0.995032	0.962567	21.1767	3893	28915569	7371169	21544400
SAMN02298117	HT3	Hetao	AD	M	Illumina HiSeq 2000	PRJNA213179	0.994237	0.965424	17.8287	4607	44541490	7296649	37244841
SAMN02298118	HT4	Hetao	AD	M	Illumina HiSeq 2000	PRJNA213179	0.994975	0.966337	20.9892	3878	32903164	8542389	24360775
SAMN02298119	HT5	Hetao	AD	F	Illumina HiSeq 2000	PRJNA213179	0.994212	0.963817	21.585	5223	56062216	8182170	47880046
SAMN02298120	HT6	Hetao	AD	F	Illumina HiSeq 2000	PRJNA213179	0.995696	0.960383	20.9292	6328	63167851	7200781	55967070
SAMN02904857	IBE1	Iberian	ED	M	Illumina HiSeq 2000	PRJNA255085	0.99227	0.952752	9.93162	2137	35195373	3989677	31205696
SAMN03421607	IBE2	Iberian	ED	M	Illumina HiSeq 1500	PRJNA320525	0.96975	0.968325	13.3181	774	7425627	3185817	4239810
SAMN05362554	IBE3	Iberian	ED	M	Illumina HiSeq 2000	PRJNA320525	0.991791	0.968436	11.485	716	6984864	2952635	4032229
SAMN06895012	IBE4	Iberian	ED	M	Illumina HiSeq 2000	SRP044261	0.960253	0.968402	11.5271	672	6724465	3297446	3427019
SAMN06349462	JIN1	Jinhua	AD	M	Illumina HiSeq 4000	PRJNA398176	0.993183	0.964102	20.7484	1578	15315996	5964077	9351919
SAMN06349463	JIN2	Jinhua	AD	F	Illumina HiSeq 4000	PRJNA398176	0.993677	0.964814	24.9311	1977	25015375	7273522	17741853
SAMN06349464	JIN3	Jinhua	AD	M	Illumina HiSeq 4000	PRJNA398176	0.988874	0.967143	21.4657	1605	22315048	6826234	15488814
SAMN06349465	JIN4	Jinhua	AD	M	Illumina HiSeq 4000	PRJNA398176	0.987316	0.966757	22.8478	1567	17043189	7719098	9324091
SAMN06349466	JIN5	Jinhua	AD	M	Illumina HiSeq 4000	PRJNA398176	0.992754	0.963705	20.7115	1813	23291925	5950710	17341215
SAMN06349467	JIN6	Jinhua	AD	M	Illumina HiSeq 4000	PRJNA398176	0.987863	0.968189	22.0898	1901	25166058	10313145	14852913
SAMEA3497793	JIN7	Jinhua	AD	M	Illumina HiSeq 2000	PRJEB9922	0.992672	0.963575	8.20544	1322	37228039	30644703	6583336
SAMEA3497794	JIN8	Jinhua	AD	F	Illumina HiSeq 2000	PRJEB9922	0.993907	0.962121	9.07677	1283	25500753	4140538	21360215
SAMN04440480	JIN9	Jinhua	AD	M	Illumina HiSeq 2500	PRJNA309108	0.99196	0.97435	69.2859	588	5980725	3148477	2832248
SAMEA3497795	JQH1	Jiangquhai	AD	F	Illumina HiSeq 2000	PRJEB9922	0.994346	0.95568	10.6761	3734	55961733	8368077	47593656
SAMEA3497796	JQH2	Jiangquhai	AD	M	Illumina HiSeq 2000	PRJEB9922	0.990372	0.961057	7.31422	736	6311644	3464063	2847581
SAMEA3497797	JQH3	Jiangquhai	AD	M	Illumina HiSeq 2000	PRJEB9922	0.991678	0.962303	7.71551	744	8223665	4086477	4137188
SAMN28745321	KNP1	Korean Native	AD	M	Illumina NovaSeq 6000	PRJNA843521	0.994777	0.974428	30.413	2032	22576001	10668873	11907128
SAMN28745322	KNP2	Korean Native	AD	M	Illumina NovaSeq 6000	PRJNA843521	0.99374	0.97426	34.8192	2370	25882439	10460950	15421489
SAMN28745323	KNP3	Korean Native	AD	M	Illumina NovaSeq 6000	PRJNA843521	0.993812	0.975744	43.6077	2978	44794050	9254787	35539263
SAMN28745324	KNP4	Korean Native	AD	M	Illumina NovaSeq 6000	PRJNA843521	0.993185	0.975549	48.9933	2400	25804693	11764025	14040668
SAMN28745325	KNP5	Korean Native	AD	M	Illumina NovaSeq 6000	PRJNA843521	0.994846	0.974203	29.3591	2111	20834380	9303145	11531235
SAMN28745312	KWH1	Woori-Heukdon	AD	M	Illumina NovaSeq 6000	PRJNA843521	0.994349	0.975418	28.2974	1992	22300428	9481140	12819288
SAMN28745313	KWH2	Woori-Heukdon	AD	M	Illumina NovaSeq 6000	PRJNA843521	0.993303	0.976656	42.7669	1434	17987329	8246280	9741049
SAMN28745314	KWH3	Woori-Heukdon	AD	M	Illumina NovaSeq 6000	PRJNA843521	0.99471	0.976249	30.1544	1996	24459551	10755935	13703616
SAMN28745315	KWH4	Woori-Heukdon	AD	M	Illumina NovaSeq 6000	PRJNA843521	0.993926	0.97713	44.9802	1673	20309366	7824541	12484825
SAMN28745297	KWH5	Woori-Heukdon	AD	M	Illumina NovaSeq 6000	PRJNA843521	0.995249	0.975454	26.9721	1740	24713758	7146046	17567712
SAMEA3497847	LAN1	Landrace	ED	M	Illumina HiSeq 2000	PRJEB9922	0.996301	0.95869	9.37002	1911	152040210	115104148	36936062
SAMEA3497850	LAN2	Landrace	ED	F	Illumina HiSeq 2000	PRJEB9922	0.995153	0.957203	7.48701	1131	15615933	3600082	12015851
SAMEA3497851	LAN3	Landrace	ED	M	Illumina HiSeq 2000	PRJEB9922	0.983414	0.966438	9.54678	641	7597801	3985337	3612464
SAMN04440476	LAN4	Landrace	ED	F	Illumina HiSeq 2500	PRJNA309108	0.99302	0.975081	58.7515	2372	21670099	11969369	9700730
SAMEA3497798	LEP1	Leping Spotted	ED	F	Illumina HiSeq 2000	PRJEB9922	0.992266	0.964414	9.85397	1327	14561696	5732850	8828846
SAMEA3497799	LEP2	Leping Spotted	ED	F	Illumina HiSeq 2000	PRJEB9922	0.991951	0.964939	12.503	1299	28725541	7175926	21549615
SAMEA3497852	LIN1	Linderodsvin	ED	F	Illumina HiSeq 2000	PRJEB9922	0.995999	0.958425	11.101	1863	17318104	3492724	13825380
SAMN02298087	LUC1	Luchuan	AD	F	Illumina HiSeq 2000	PRJNA213179	0.995772	0.958345	19.4958	8453	197665424	32577529	165087895
SAMN02298088	LUC2	Luchuan	AD	F	Illumina HiSeq 2000	PRJNA213179	0.995772	0.961008	23.2711	7688	159155955	12012619	147143336
SAMN02298089	LUC3	Luchuan	AD	F	Illumina HiSeq 2000	PRJNA213179	0.994472	0.963665	22.912	6667	141991146	13524867	128466279
SAMN02298090	LUC4	Luchuan	AD	F	Illumina HiSeq 2000	PRJNA213179	0.992836	0.964695	22.5555	4288	68735599	13305897	55429702
SAMN02298091	LUC5	Luchuan	AD	F	Illumina HiSeq 2000	PRJNA213179	0.994379	0.965004	23.3881	8114	187721230	45435877	142285353
SAMN02298092	LUC6	Luchuan	AD	F	Illumina HiSeq 2000	PRJNA213179	0.99472	0.964606	20.6422	9169	353581113	197982942	155598171
SAMN02298133	LWU1	Laiwu	AD	M	Illumina HiSeq 2000	PRJNA213179	0.99351	0.966236	22.136	3189	25767569	8221187	17546382
SAMN02298134	LWU2	Laiwu	AD	M	Illumina HiSeq 2000	PRJNA213179	0.994164	0.965903	20.9189	3046	26008623	9019715	16988908
SAMN02298135	LWU3	Laiwu	AD	M	Illumina HiSeq 2000	PRJNA213179	0.994445	0.966246	22.733	3624	42748166	11080044	31668122
SAMN02298136	LWU4	Laiwu	AD	M	Illumina HiSeq 2000	PRJNA213179	0.993274	0.966325	21.7871	3400	39266956	9208065	30058891
SAMN02298137	LWU5	Laiwu	AD	M	Illumina HiSeq 2000	PRJNA213179	0.991054	0.966925	22.1313	6063	304437603	185085240	119352363
SAMN02298138	LWU6	Laiwu	AD	M	Illumina HiSeq 2000	PRJNA213179	0.991763	0.967103	21.98	4201	79292733	16472209	62820524
SAMEA3497854	MAN1	Mangalica	ED	F	Illumina HiSeq 2000	PRJEB9922	0.993677	0.96328	8.67001	674	5321413	2577907	2743506
SAMEA3497855	MAN2	Mangalica	ED	M	Illumina HiSeq 2000	PRJEB9922	0.992924	0.966886	9.80746	711	7398433	3703603	3694830
SAMN02665304	MAN3	Mangalica	ED	M	Illumina HiSeq 2000	PRJNA239399	0.983871	0.966544	15.9076	438	9129803	3363450	5766353
SAMN02665305	MAN4	Mangalica	ED	M	Illumina HiSeq 2000	PRJNA239399	0.991782	0.96622	12.2221	1088	16854167	3771940	13082227
SAMN02665306	MAN5	Mangalica	ED	M	Illumina HiSeq 2000	PRJNA239399	0.99126	0.964942	11.586	1003	16016859	3797631	12219228
SAMEA3497800	MEI1	Meishan	AD	M	Illumina HiSeq 2000	PRJEB9922	0.991897	0.965218	9.89815	1952	207884224	169239835	38644389
SAMN04440481	MEI10	Meishan	AD	F	Illumina HiSeq 2500	PRJNA309108	0.993022	0.974816	70.3068	921	8261434	4781632	3479802
SAMEA3497801	MEI2	Meishan	AD	M	Illumina HiSeq 2000	PRJEB9922	0.986163	0.96694	10.274	1247	12552389	6341738	6210651
SAMEA3497802	MEI3	Meishan	AD	F	Illumina HiSeq 2000	PRJEB9922	0.993225	0.960062	9.06627	1512	14262253	5164298	9097955
SAMEA3497803	MEI4	Meishan	AD	M	Illumina HiSeq 2000	PRJEB9922	0.993487	0.957558	8.88501	2459	26237916	6209610	20028306
SAMEA3497804	MEI5	Meishan	AD	M	Illumina HiSeq 2000	PRJEB9922	0.99277	0.962299	7.46006	846	11209865	3285184	7924681
SAMEA3497805	MEI6	Meishan	AD	M	Illumina HiSeq 2000	PRJEB9922	0.990237	0.964309	8.37586	1158	11158108	5988170	5169938
SAMEA3497806	MEI7	Meishan	AD	M	Illumina HiSeq 2000	PRJEB9922	0.991809	0.966547	10.4105	1150	11572607	6046251	5526356
SAMEA3497807	MEI8	Meishan	AD	M	Illumina HiSeq 2000	PRJEB9922	0.990724	0.9576	8.6949	1052	22175606	20092217	2083389
SAMEA3497808	MEI9	Meishan	AD	M	Illumina HiSeq 2000	PRJEB9922	0.990638	0.964574	8.71236	1142	11620428	5591096	6029332
SAMEA3497809	MID1	Middle White	ED	M	Illumina HiSeq 2000	PRJEB9922	0.994988	0.962927	13.9472	5396	110635168	12599261	98035907
SAMEA3497856	MID2	Middle White	ED	F	Illumina HiSeq 2000	PRJEB9922	0.994522	0.962558	11.1324	1168	11694495	5690409	6004086
SAMN02298121	MIN1	Min	AD	F	Illumina HiSeq 2000	PRJNA213179	0.995009	0.962894	21.7397	5368	74540282	8724857	65815425
SAMN02298122	MIN2	Min	AD	M	Illumina HiSeq 2000	PRJNA213179	0.994825	0.965884	21.812	4321	42675517	8631537	34043980
SAMN02298123	MIN3	Min	AD	M	Illumina HiSeq 2000	PRJNA213179	0.994764	0.964796	21.9524	5005	101181202	13321874	87859328
SAMN02298124	MIN4	Min	AD	M	Illumina HiSeq 2000	PRJNA213179	0.995036	0.964438	20.3986	3695	30538341	7504086	23034255
SAMN02298125	MIN5	Min	AD	M	Illumina HiSeq 2000	PRJNA213179	0.993483	0.966558	23.1777	4054	40775300	10219893	30555407
SAMN02298126	MIN6	Min	AD	M	Illumina HiSeq 2000	PRJNA213179	0.993711	0.968345	22.213	2713	34130392	9176653	24953739
SAMN01894448	NEI1	Neijiang	AD	F	Illumina HiSeq 2000	PRJNA186497	0.995795	0.924736	5.43313	1390	152253936	145877268	6376668
SAMN06393132	NEI2	Neijiang	AD	M	Illumina HiSeq X Ten	PRJNA398176	0.989466	0.968065	22.7343	1935	21640932	9127889	12513043
SAMN06393133	NEI3	Neijiang	AD	M	Illumina HiSeq X Ten	PRJNA398176	0.9922	0.967751	22.8776	1649	17644963	9881082	7763881
SAMN06393134	NEI4	Neijiang	AD	M	Illumina HiSeq X Ten	PRJNA398176	0.993358	0.966016	23.3094	1718	17521566	6723509	10798057
SAMN06393485	NEI5	Neijiang	AD	M	Illumina HiSeq X Ten	PRJNA398176	0.993635	0.967126	20.6419	1658	17695621	8197613	9498008
SAMN06394064	NEI6	Neijiang	AD	M	Illumina HiSeq X Ten	PRJNA398176	0.992737	0.967639	20.9207	1773	19642357	9364504	10277853
SAMN06394627	NEI7	Neijiang	AD	M	Illumina HiSeq X Ten	PRJNA398176	0.994147	0.966572	22.2301	2214	25561597	9105568	16456029
SAMN08035066	NES1	Nero Siciliano	ED	M	HiSeq X Ten	PRJNA418771	0.992634	0.97453	31.1541	1692	18067821	7976048	10091773
SAMEA3376934	PIE1	Pietrain	ED	F	Illumina HiSeq 2000	PRJEB9326	0.994998	0.957538	6.4849	401	6024156	2566550	3457606
SAMEA3376936	PIE2	Pietrain	ED	F	Illumina HiSeq 2000	PRJEB9326	0.994976	0.960863	10.6199	1108	12043177	5127249	6915928
SAMEA3376937	PIE3	Pietrain	ED	F	Illumina HiSeq 2000	PRJEB9326	0.996428	0.954331	11.3181	3147	44762747	4891891	39870856
SAMEA3376938	PIE4	Pietrain	ED	F	Illumina HiSeq 2000	PRJEB9326	0.996442	0.954048	11.8541	3529	41566779	4436534	37130245
SAMEA3376939	PIE5	Pietrain	ED	F	Illumina HiSeq 2000	PRJEB9326	0.99485	0.963929	12.9526	1438	14468036	5676870	8791166
SAMEA3376940	PIE6	Pietrain	ED	M	Illumina HiSeq 2000	PRJEB9326	0.988545	0.966246	8.97354	6459	133779204	130524231	3254973
SAMEA3376941	PIE7	Pietrain	ED	M	Illumina HiSeq 2000	PRJEB9326	0.990408	0.951244	9.19196	1251	114499218	113413208	1086010
SAMEA3376942	PIE8	Pietrain	ED	M	Illumina HiSeq 2000	PRJEB9326	0.9911	0.966639	9.35606	1051	14312301	6228363	8083938
SAMEA3376943	PIE9	Pietrain	ED	M	Illumina HiSeq 2000	PRJEB9326	0.994006	0.966151	9.47809	891	13243095	4738099	8504996
SAMEA3376944	PIE10	Pietrain	ED	M	Illumina HiSeq 2000	PRJEB9326	0.98818	0.960679	9.25609	21441	448702414	327696096	121006318
SAMEA3497791	PIE11	Pietrain	ED	M	Illumina HiSeq 2000	PRJEB9922	0.995189	0.954956	7.14516	2070	122046686	108907123	13139563
SAMEA3497860	PIE12	Pietrain	ED	M	Illumina HiSeq 2000	PRJEB9922	0.994289	0.929114	6.4221	82	1241990	1103811	138179
SAMN04440477	PIE13	Pietrain	ED	F	Illumina HiSeq 2500	PRJNA309108	0.993249	0.975049	56.7428	2244	18409086	10707762	7701324
SAMN02460623	RON1	Rongchang	AD	M	Illumina Hiseq 2000	PRJNA231897	0.990973	0.957083	7.30808	433	4363657	2830905	1532752
SAMN02460625	RON2	Rongchang	AD	F	Illumina Hiseq 2000	PRJNA231897	0.989672	0.954618	6.86035	513	6322934	4738633	1584301
SAMN02460626	RON3	Rongchang	AD	M	Illumina Hiseq 2000	PRJNA231897	0.989071	0.957936	7.69267	587	7795109	5373320	2421789
SAMN02460627	RON4	Rongchang	AD	M	Illumina Hiseq 2000	PRJNA231897	0.992611	0.952829	6.21125	502	5451332	2382422	3068910
SAMN03331745	RON5	Rongchang	AD	M	Illumina Hiseq 2000	PRJNA231897	0.990104	0.952661	5.81553	305	3516949	2251883	1265066
SAMN04440482	RON6	Rongchang	AD	M	Illumina HiSeq 2500	PRJNA309108	0.992637	0.974192	60.9018	735	6727772	3555844	3171928
SAMEA3497862	TAM1	Tamworth	ED	F	Illumina HiSeq 2000	PRJEB9922	0.993293	0.96467	10.2851	659	6724577	3147629	3576948
SAMEA3497863	TAM2	Tamworth	ED	M	Illumina HiSeq 2000	PRJEB9922	0.993237	0.968202	11.7816	798	10258683	3923703	6334980
SAMN02646543	TON1	Tongcheng	AD	M	Illumina Hiseq 2000	PRJNA238851	0.99528	0.944237	6.9393	2272	95703680	79044677	16659003
SAMN02646544	TON2	Tongcheng	AD	F	Illumina Hiseq 2000	PRJNA238851	0.994241	0.937523	5.59272	2150	174119712	160130744	13988968
SAMN02646545	TON3	Tongcheng	AD	M	Illumina Hiseq 2000	PRJNA238851	0.994189	0.953647	7.06021	1690	71234420	64319971	6914449
SAMEA3497810	WAN1	Wannan Spotted	AD	F	Illumina HiSeq 2000	PRJEB9922	0.992608	0.963577	8.96531	1081	10908240	4937372	5970868
SAMEA3497811	WAN2	Wannan Spotted	AD	F	Illumina HiSeq 2000	PRJEB9922	0.991981	0.963129	8.45103	1029	10499663	4499230	6000433
SAMEA3497864	WDU1	Dutch Wild	EW	F	Illumina HiSeq 2000	PRJEB9922	0.982704	0.962508	9.46087	685	6272130	2135306	4136824
SAMEA3497865	WDU2	Dutch Wild	EW	F	Illumina HiSeq 2000	PRJEB9922	0.987694	0.964094	11.3033	1360	28013055	2180253	25832802
SAMEA3497866	WDU3	Dutch Wild	EW	M	Illumina HiSeq 2000	PRJEB9922	0.992899	0.961214	9.16669	1289	28334166	2721420	25612746
SAMEA3497867	WDU4	Dutch Wild	EW	M	Illumina HiSeq 2000	PRJEB9922	0.995316	0.962932	11.3753	2223	21328122	3679071	17649051
SAMEA3497868	WDU5	Dutch Wild	EW	M	Illumina HiSeq 2000	PRJEB9922	0.994765	0.963809	9.96667	846	10736740	4993412	5743328
SAMEA3497869	WDU6	Dutch Wild	EW	M	Illumina HiSeq 2000	PRJEB9922	0.984488	0.967293	16.3592	631	7087129	3012186	4074943
SAMEA3497870	WDU7	Dutch Wild	EW	M	Illumina HiSeq 2000	PRJEB9922	0.995399	0.935673	6.25609	70	1998769	1275545	723224
SAMEA3497871	WDU8	Dutch Wild	EW	F	Illumina HiSeq 2000	PRJEB9922	0.995947	0.955852	7.76048	1633	34260409	2246204	32014205
SAMEA3497872	WDU9	Dutch Wild	EW	F	Illumina HiSeq 2000	PRJEB9922	0.994559	0.961062	8.30607	967	12300379	2961213	9339166
SAMEA3497873	WDU10	Dutch Wild	EW	M	Illumina HiSeq 2000	PRJEB9922	0.993891	0.961218	7.94351	577	4904364	1507758	3396606
SAMEA3497874	WDU11	Dutch Wild	EW	M	Illumina HiSeq 2000	PRJEB9922	0.994129	0.967268	12.1442	1175	16703319	2114224	14589095
SAMEA3497875	WDU12	Dutch Wild	EW	M	Illumina HiSeq 2000	PRJEB9922	0.994243	0.966444	10.6285	850	8030318	4293111	3737207
SAMEA3497876	WFR1	French Wild	EW	M	Illumina HiSeq 2000	PRJEB9922	0.994692	0.958893	9.40507	1234	17349411	10244854	7104557
SAMEA3497879	WIT1	Italian Wild	EW	M	Illumina HiSeq 2000	PRJEB9922	0.996036	0.961289	10.7534	1789	20206024	5759244	14446780
SAMEA3497886	WIT2	Italian Wild	EW	F	Illumina HiSeq 2000	PRJEB9922	0.992341	0.966519	12.2716	902	11272020	4419981	6852039
SAMEA3497887	WIT3	Italian Wild	EW	M	Illumina HiSeq 2000	PRJEB9922	0.981488	0.966264	11.9127	1112	22725497	4476310	18249187
SAMEA3497888	WIT4	Italian Wild	EW	M	Illumina HiSeq 2000	PRJEB9922	0.993918	0.964868	10.6855	1895	259080174	184767710	74312464
SAMEA3497823	WJP1	Japanese Wild	AW	F	Illumina HiSeq 2000	PRJEB9922	0.995505	0.954234	11.1449	4809	126097012	72497068	53599944
SAMN03031171	WKO1	Korean Wild	AW	M	Illumina HiSeq 2000	PRJNA260763	0.996094	0.955331	11.3416	4035	170236342	133156128	37080214
SAMN03031172	WKO2	Korean Wild	AW	M	Illumina HiSeq 2000	PRJNA260763	0.992095	0.959354	7.96208	787	21088687	18616955	2471732
SAMN03031173	WKO3	Korean Wild	AW	M	Illumina HiSeq 2000	PRJNA260763	0.996378	0.952001	10.8256	1229	22908008	19640836	3267172
SAMN03031174	WKO4	Korean Wild	AW	F	Illumina HiSeq 2000	PRJNA260763	0.995545	0.956885	11.5505	1338	12887180	1572167	11315013
SAMN03031175	WKO5	Korean Wild	AW	M	Illumina HiSeq 2000	PRJNA260763	0.995286	0.95497	10.4912	2189	29481803	7578017	21903786
SAMN03031176	WKO6	Korean Wild	AW	F	Illumina HiSeq 2000	PRJNA260763	0.995118	0.957213	9.85922	1159	12685563	1771863	10913700
SAMN03031177	WKO7	Korean Wild	AW	M	Illumina HiSeq 2000	PRJNA260763	0.991154	0.958175	7.59203	431	7143752	5890648	1253104
SAMN03031178	WKO8	Korean Wild	AW	M	Illumina HiSeq 2000	PRJNA260763	0.994744	0.962078	10.4357	2251	32192132	11795137	20396995
SAMN03031179	WKO9	Korean Wild	AW	M	Illumina HiSeq 2000	PRJNA260763	0.992262	0.962584	10.4179	472	4659818	2097280	2562538
SAMN03031180	WKO10	Korean Wild	AW	M	Illumina HiSeq 2000	PRJNA260763	0.995862	0.956714	9.41717	2177	23149825	9944931	13204894
SAMEA3497821	WNC1	Northern Chinese Wild	AW	M	Illumina HiSeq 2000	PRJEB9922	0.990565	0.958788	10.0953	3078	40877957	10463133	30414824
SAMEA3497822	WNC2	Northern Chinese Wild	AW	M	Illumina HiSeq 2000	PRJEB9922	0.969538	0.968615	12.099	761	8083713	4900620	3183093
SAMEA3497884	WNE1	Near Eastern Wild	NEW	M	Illumina HiSeq 2000	PRJEB9922	0.993483	0.967356	11.0243	977	10730260	3211518	7518742
SAMEA3497885	WNE2	Near Eastern Wild	NEW	F	Illumina HiSeq 2000	PRJEB9922	0.989253	0.965359	9.96937	777	7249262	3873494	3375768
SAMN05362551	WRU1	Russian-Primorskiy Kray	AW	M	Illumina HiSeq 2000	PRJNA320525	0.971603	0.937797	5.90434	2988	65381732	55275944	10105788
SAMEA3497815	WSC1	Southern Chinese Wild	AW	M	Illumina HiSeq 2000	PRJEB9922	0.993994	0.921833	6.02811	97	3172963	3039006	133957
SAMEA3497816	WSC2	Southern Chinese Wild	AW	F	Illumina HiSeq 2000	PRJEB9922	0.989391	0.958682	10.288	1931	20932164	7457745	13474419
SAMEA3497818	WSC3	Southern Chinese Wild	AW	M	Illumina HiSeq 2000	PRJEB9922	0.992296	0.968942	30.0394	2479	21791416	10306947	11484469
SAMEA3497819	WSC4	Southern Chinese Wild	AW	M	Illumina HiSeq 2000	PRJEB9922	0.991973	0.966389	12.4283	1368	13040719	6311570	6729149
SAMN01894459	WSC5	Southern Chinese Wild	AW	F	Illumina HiSeq 2000	PRJNA186497	0.994153	0.940645	5.06707	1087	18658872	3080646	15578226
SAMN02298081	WSC6	Southern Chinese Wild	AW	M	Illumina HiSeq 2000	PRJNA213179	0.993395	0.965137	22.896	3681	31085537	10897491	20188046
SAMN02298082	WSC7	Southern Chinese Wild	AW	M	Illumina HiSeq 2000	PRJNA213179	0.993424	0.967718	23.8241	3834	37226534	11735190	25491344
SAMN02298083	WSC8	Southern Chinese Wild	AW	F	Illumina HiSeq 2000	PRJNA213179	0.994719	0.964714	22.6774	5624	86239459	13497356	72742103
SAMN02298084	WSC9	Southern Chinese Wild	AW	M	Illumina HiSeq 2000	PRJNA213179	0.995243	0.965338	17.4808	6225	120040938	29006532	91034406
SAMN02298085	WSC10	Southern Chinese Wild	AW	M	Illumina HiSeq 2000	PRJNA213179	0.994813	0.960672	16.9177	9612	332119105	172419592	159699513
SAMN02298086	WSC11	Southern Chinese Wild	AW	M	Illumina HiSeq 2000	PRJNA213179	0.993327	0.960658	17.9559	9725	387946982	213310220	174636762
SAMN02904855	WSP1	Spainish Wild	EW	M	Illumina HiSeq 2000	PRJNA255085	0.982406	0.968903	11.5827	731	8049313	4244939	3804374
SAMN05362552	WSP2	Spainish Wild	EW	M	Illumina HiSeq 2000	PRJNA320525	0.991231	0.967913	11.8087	469	4941698	2512700	2428998
SAMEA3497877	WSW1	Swiss Wild	EW	M	Illumina HiSeq 2000	PRJEB9922	0.99451	0.962447	8.4105	619	7796191	2556548	5239643
SAMN02298093	WT1	Tibetan Wild	AW	F	Illumina HiSeq 2000	PRJNA213179	0.993936	0.964634	22.7551	4447	51629133	8274161	43354972
SAMN02298094	WT2	Tibetan Wild	AW	M	Illumina HiSeq 2000	PRJNA213179	0.995189	0.966248	21.4821	4430	38490407	9777072	28713335
SAMN02298095	WT3	Tibetan Wild	AW	M	Illumina HiSeq 2000	PRJNA213179	0.9929	0.966035	18.7772	5695	111752276	25390584	86361692
SAMN02298096	WT4	Tibetan Wild	AW	M	Illumina HiSeq 2000	PRJNA213179	0.994291	0.966377	17.7006	4162	54511879	6929064	47582815
SAMN02298097	WT5	Tibetan Wild	AW	F	Illumina HiSeq 2000	PRJNA213179	0.9943	0.963945	18.6985	5122	73975101	7661185	66313916
SAMN02298098	WT6	Tibetan Wild	AW	M	Illumina HiSeq 2000	PRJNA213179	0.993563	0.968192	23.9629	3224	33826709	9674541	24152168
SAMN12122795	WT7	Tibetan Wild	AW	M	Illumina HiSeq 2000	PRJNA550237	0.992236	0.968839	20.4493	1302	16645185	7149559	9495626
SAMN12122796	WT8	Tibetan Wild	AW	M	Illumina HiSeq 2000	PRJNA550237	0.994259	0.968586	24.8572	1665	20086198	9629939	10456259
SAMN12122797	WT9	Tibetan Wild	AW	M	Illumina HiSeq 2000	PRJNA550237	0.994177	0.968186	22.8253	1705	20428587	11569036	8859551
SAMN12122798	WT10	Tibetan Wild	AW	M	Illumina HiSeq 2000	PRJNA550237	0.992281	0.967924	22.1887	1469	17068968	9079267	7989701
SAMN12122799	WT11	Tibetan Wild	AW	M	Illumina HiSeq 2000	PRJNA550237	0.990195	0.968391	26.51	1820	25330673	8251992	17078681
SAMN12122800	WT12	Tibetan Wild	AW	F	Illumina HiSeq 2000	PRJNA550237	0.991492	0.965508	22.4994	2428	41679166	5627584	36051582
SAMN01894407	WTGN1	Gannan Tibetan Wild	AW	F	Illumina HiSeq 2000	PRJNA186497	0.996257	0.933599	5.0871	1691	155260160	107528989	47731171
SAMN02298111	WTGS1	Gansu Tibetan Wild	AW	M	Illumina HiSeq 2000	PRJNA213179	0.995049	0.96306	22.1532	6434	74650890	8766676	65884214
SAMN02298112	WTGS2	Gansu Tibetan Wild	AW	F	Illumina HiSeq 2000	PRJNA213179	0.993684	0.960649	19.7396	6020	67858497	8018453	59840044
SAMN02298113	WTGS3	Gansu Tibetan Wild	AW	M	Illumina HiSeq 2000	PRJNA213179	0.993532	0.962994	20.4011	5425	74990529	9801410	65189119
SAMN02298114	WTGS4	Gansu Tibetan Wild	AW	M	Illumina HiSeq 2000	PRJNA213179	0.994471	0.961379	20.7026	5795	56640621	8022075	48618546
SAMN12122783	WTGS5	Gansu Tibetan Wild	AW	M	Illumina HiSeq 2000	PRJNA550237	0.992367	0.969004	24.3208	1894	21888080	10043477	11844603
SAMN12122784	WTGS6	Gansu Tibetan Wild	AW	M	Illumina HiSeq 2000	PRJNA550237	0.992278	0.9685	25.039	1791	21478947	7606089	13872858
SAMN12122785	WTGS7	Gansu Tibetan Wild	AW	M	Illumina HiSeq 2000	PRJNA550237	0.992598	0.967135	21.9767	1955	32082547	9563526	22519021
SAMN12122786	WTGS8	Gansu Tibetan Wild	AW	F	Illumina HiSeq 2000	PRJNA550237	0.994203	0.964083	21.1586	1479	17393342	7313449	10079893
SAMN12122787	WTGS9	Gansu Tibetan Wild	AW	M	Illumina HiSeq 2000	PRJNA550237	0.992826	0.967815	22.8309	1377	15305634	7109012	8196622
SAMN12122788	WTGS10	Gansu Tibetan Wild	AW	M	Illumina HiSeq 2000	PRJNA550237	0.994232	0.965681	22.6635	1946	28060045	5898951	22161094
SAMN01894388	WTN1	Nyingchi Tibetan Wild	AW	M	Illumina HiSeq 2000	PRJNA186497	0.99597	0.952301	6.40986	898	15372154	3523413	11848741
SAMN01894391	WTN2	Nyingchi Tibetan Wild	AW	M	Illumina HiSeq 2000	PRJNA186497	0.996224	0.939168	5.85237	1489	128113459	78772126	49341333
SAMN01894434	WTSC1	Sichuan Tibetan Wild	AW	M	Illumina HiSeq 2000	PRJNA186497	0.995586	0.94457	6.14142	1042	21955756	14657867	7297889
SAMN01894436	WTSC2	Sichuan Tibetan Wild	AW	F	Illumina HiSeq 2000	PRJNA186497	0.996168	0.931419	5.65953	1353	97336175	85291753	12044422
SAMN02298105	WTSC3	Sichuan Tibetan Wild	AW	F	Illumina HiSeq 2000	PRJNA213179	0.995158	0.963537	22.8153	5200	52182283	8688277	43494006
SAMN02298106	WTSC4	Sichuan Tibetan Wild	AW	F	Illumina HiSeq 2000	PRJNA213179	0.993863	0.963902	22.1837	4565	39581918	8675737	30906181
SAMN02298107	WTSC5	Sichuan Tibetan Wild	AW	M	Illumina HiSeq 2000	PRJNA213179	0.994483	0.966357	22.0022	4366	47109201	9797612	37311589
SAMN02298108	WTSC6	Sichuan Tibetan Wild	AW	M	Illumina HiSeq 2000	PRJNA213179	0.994432	0.965392	17.3661	3071	28986185	9307891	19678294
SAMN02298109	WTSC7	Sichuan Tibetan Wild	AW	M	Illumina HiSeq 2000	PRJNA213179	0.993821	0.96687	23.8452	3735	34059172	12546396	21512776
SAMN02298110	WTSC8	Sichuan Tibetan Wild	AW	M	Illumina HiSeq 2000	PRJNA213179	0.995097	0.965201	22.8077	4717	44883524	10343889	34539635
SAMN12122789	WTSC9	Sichuan Tibetan Wild	AW	M	Illumina HiSeq 2000	PRJNA550237	0.994776	0.967042	21.8653	1652	21703288	6904634	14798654
SAMN12122790	WTSC10	Sichuan Tibetan Wild	AW	M	Illumina HiSeq 2000	PRJNA550237	0.994386	0.967972	24.5939	1705	22095529	6881099	15214430
SAMN12122791	WTSC11	Sichuan Tibetan Wild	AW	M	Illumina HiSeq 2000	PRJNA550237	0.993605	0.967271	21.5998	1738	18121877	9003233	9118644
SAMN12122792	WTSC12	Sichuan Tibetan Wild	AW	M	Illumina HiSeq 2000	PRJNA550237	0.994714	0.968017	23.6256	1721	22364632	10524186	11840446
SAMN12122793	WTSC13	Sichuan Tibetan Wild	AW	M	Illumina HiSeq 2000	PRJNA550237	0.992236	0.968839	20.4493	1302	16645185	7149559	9495626
SAMN12122794	WTSC14	Sichuan Tibetan Wild	AW	M	Illumina HiSeq 2000	PRJNA550237	0.9944	0.967004	22.0974	2259	31009652	10222960	20786692
SAMN01894367	WTY1	Yunnan Tibetan Wild	AW	F	Illumina HiSeq 2000	PRJNA186497	0.996032	0.944354	5.27461	1180	81018515	66532276	14486239
SAMN01894370	WTY2	Yunnan Tibetan Wild	AW	F	Illumina HiSeq 2000	PRJNA186497	0.99588	0.9493	5.97378	1424	172399005	138021603	34377402
SAMN02298099	WTY3	Yunnan Tibetan Wild	AW	M	Illumina HiSeq 2000	PRJNA213179	0.994719	0.966989	23.8052	4588	62801780	10846462	51955318
SAMN02298100	WTY4	Yunnan Tibetan Wild	AW	M	Illumina HiSeq 2000	PRJNA213179	0.992208	0.966126	17.8422	3814	66184136	16348531	49835605
SAMN02298101	WTY5	Yunnan Tibetan Wild	AW	M	Illumina HiSeq 2000	PRJNA213179	0.988354	0.968515	23.5705	3222	29498937	9184938	20313999
SAMN02298103	WTY6	Yunnan Tibetan Wild	AW	M	Illumina HiSeq 2000	PRJNA213179	0.994222	0.968288	22.2464	2994	27283241	10494641	16788600
SAMN02298104	WTY7	Yunnan Tibetan Wild	AW	M	Illumina HiSeq 2000	PRJNA213179	0.99404	0.968534	22.6364	3591	57273931	16892108	40381823
SAMN12122801	WTY8	Yunnan Tibetan Wild	AW	M	Illumina HiSeq 2000	PRJNA550237	0.993931	0.967662	21.6695	1569	17768130	8411599	9356531
SAMN12122802	WTY9	Yunnan Tibetan Wild	AW	M	Illumina HiSeq 2000	PRJNA550237	0.994424	0.968939	24.7875	1666	21774390	7309481	14464909
SAMN12122803	WTY10	Yunnan Tibetan Wild	AW	M	Illumina HiSeq 2000	PRJNA550237	0.995406	0.967938	22.5207	1711	22701363	6774437	15926926
SAMN12122804	WTY11	Yunnan Tibetan Wild	AW	M	Illumina HiSeq 2000	PRJNA550237	0.994014	0.968004	21.5599	1790	26935057	8591821	18343236
SAMN12122805	WTY12	Yunnan Tibetan Wild	AW	M	Illumina HiSeq 2000	PRJNA550237	0.995197	0.968355	21.3359	2279	27817439	9004338	18813101
SAMN12122806	WTY13	Yunnan Tibetan Wild	AW	M	Illumina HiSeq 2000	PRJNA550237	0.992981	0.967855	21.1883	1690	19096078	9676775	9419303
SAMEA3497812	XIA1	Xiang	AD	F	Illumina HiSeq 2000	PRJEB9922	0.994831	0.95535	8.16024	2252	24034165	7462844	16571321
SAMEA3497813	XIA2	Xiang	AD	M	Illumina HiSeq 2000	PRJEB9922	0.994886	0.955638	7.97494	2103	19458362	6307635	13150727
SAMEA3497853	YOR1	Large White	ED	M	Illumina HiSeq 2000	PRJEB9922	0.99583	0.960499	9.6847	10213	168750190	109171065	59579125
SAMN04440478	YOR2	Large White	ED	M	Illumina HiSeq 2000	PRJNA309108	0.992251	0.975676	60.895	2504	20023719	10289428	9734291
SAMN12122747	YOR3	Large White	ED	F	Illumina HiSeq 2000	PRJNA550237	0.994236	0.966908	18.6202	2232	24463648	8707328	15756320
SAMN12122749	YOR4	Large White	ED	F	Illumina HiSeq 2000	PRJNA550237	0.994087	0.967003	19.2434	2300	36924486	9111217	27813269
SAMN12122750	YOR5	Large White	ED	M	Illumina HiSeq 2000	PRJNA550237	0.99287	0.966119	19.2635	2470	28233622	11559365	16674257
SAMN12122751	YOR6	Large White	ED	F	Illumina HiSeq 2000	PRJNA550237	0.99415	0.965904	18.2811	2357	32617209	9139733	23477476
SAMN12122752	YOR7	Large White	ED	F	Illumina HiSeq 2000	PRJNA550237	0.993748	0.967097	19.7436	2415	27363070	8961152	18401918
SAMN12122753	YOR8	Large White	ED	F	Illumina HiSeq 2000	PRJNA550237	0.994607	0.966863	18.9284	2407	33206325	7985503	25220822
SAMN12122754	YOR9	Large White	ED	F	Illumina HiSeq 2000	PRJNA550237	0.993889	0.964818	16.9233	2986	51381024	13821718	37559306
SAMN12122755	YOR10	Large White	ED	F	Illumina HiSeq 2000	PRJNA550237	0.994201	0.965803	17.9677	2750	54039684	10784518	43255166
SAMN12122756	YOR11	Large White	ED	M	Illumina HiSeq 2000	PRJNA550237	0.994194	0.966496	19.2059	2214	25469820	8529308	16940512
SAMN12122757	YOR12	Large White	ED	F	Illumina HiSeq 2000	PRJNA550237	0.994	0.965824	18.094	2715	54167248	10654616	43512632
SAMN12122758	YOR13	Large White	ED	F	Illumina HiSeq 2000	PRJNA550237	0.993373	0.967646	20.3462	1923	22305408	7104315	15201093
SAMN12122759	YOR14	Large White	ED	F	Illumina HiSeq 2000	PRJNA550237	0.994317	0.966105	18.6077	1972	36978221	11259485	25718736
SAMN12122760	YOR15	Large White	ED	F	Illumina HiSeq 2000	PRJNA550237	0.994112	0.965522	18.0307	2784	55931151	8276897	47654254
SAMN12122761	YOR16	Large White	ED	F	Illumina HiSeq 2000	PRJNA550237	0.993556	0.965508	18.7765	2276	26561016	10221643	16339373
SAMN12122762	YOR17	Large White	ED	F	Illumina HiSeq 2000	PRJNA550237	0.993527	0.966395	19.326	2411	27340518	11002024	16338494
SAMN12122763	YOR18	Large White	ED	F	Illumina HiSeq 2000	PRJNA550237	0.993526	0.964268	14.6988	2303	43218612	13551144	29667468
SAMN12122764	YOR19	Large White	ED	F	Illumina HiSeq 2000	PRJNA550237	0.994563	0.966708	20.2253	2456	39969535	7489621	32479914
SAMN12122765	YOR20	Large White	ED	F	Illumina HiSeq 2000	PRJNA550237	0.99362	0.965995	18.7209	2223	26510746	9435179	17075567
SAMN12122766	YOR21	Large White	ED	F	Illumina HiSeq 2000	PRJNA550237	0.994349	0.96681	18.7066	2088	22727753	8324079	14403674
SAMN12122767	YOR22	Large White	ED	F	Illumina HiSeq 2000	PRJNA550237	0.992716	0.966077	19.1047	2264	33764126	8763568	25000558
SAMN12122768	YOR23	Large White	ED	F	Illumina HiSeq 2000	PRJNA550237	0.993649	0.965416	17.999	2611	50284793	11144022	39140771
SAMN12122769	YOR24	Large White	ED	F	Illumina HiSeq 2000	PRJNA550237	0.994346	0.966217	19.2128	1826	22881089	8733792	14147297
SAMN12122770	YOR25	Large White	ED	F	Illumina HiSeq 2000	PRJNA550237	0.993884	0.965754	18.0136	2268	42129281	10904968	31224313
SAMN12122771	YOR26	Large White	ED	F	Illumina HiSeq 2000	PRJNA550237	0.993723	0.965323	17.4217	1677	24706793	8144061	16562732
SAMN12122772	YOR27	Large White	ED	F	Illumina HiSeq 2000	PRJNA550237	0.994286	0.967065	24.2378	3009	36312990	10260934	26052056
SAMN12122773	YOR28	Large White	ED	F	Illumina HiSeq 2000	PRJNA550237	0.990385	0.967362	20.8988	2406	28022660	9746037	18276623
SAMN12122774	YOR29	Large White	ED	F	Illumina HiSeq 2000	PRJNA550237	0.993366	0.965469	18.594	2295	31516920	11790533	19726387
SAMN12122775	YOR30	Large White	ED	F	Illumina HiSeq 2000	PRJNA550237	0.993753	0.967505	20.3679	2352	28171377	10592736	17578641
SAMN12122776	YOR31	Large White	ED	F	Illumina HiSeq 2000	PRJNA550237	0.990723	0.962461	16.2667	7052	159362838	116771944	42590894
SAMN12122777	YOR32	Large White	ED	M	Illumina HiSeq 2000	PRJNA550237	0.99429	0.965026	17.552	2809	53031631	13925881	39105750
SAMN12122778	YOR33	Large White	ED	F	Illumina HiSeq 2000	PRJNA550237	0.993689	0.964219	16.4649	3521	106783800	13624971	93158829
SAMN12122779	YOR34	Large White	ED	F	Illumina HiSeq 2000	PRJNA550237	0.994433	0.967338	22.7853	2742	31361759	7756107	23605652
SAMN12122780	YOR35	Large White	ED	F	Illumina HiSeq 2000	PRJNA550237	0.99349	0.967176	20.418	2150	27834568	7662994	20171574
SAMN12122781	YOR36	Large White	ED	M	Illumina HiSeq 2000	PRJNA550237	0.994515	0.965617	18.6298	2570	49253603	10176074	39077529
SAMN12122782	YOR37	Large White	ED	F	Illumina HiSeq 2000	PRJNA550237	0.994272	0.967752	20.6806	2392	32797547	8246564	24550983
SAMEA3497814	ZAN1	Zang	AD	M	Illumina HiSeq 2000	PRJEB9922	0.991148	0.967843	9.02541	973	11647114	6601932	5045182

## Sheet: Table S2
Table S2. Results of autosomal CNV calling using CNVnator and Lumpy
	Number of duplication			Number of deletion
BioSample	CNVnator	Lumpy	Concordant	CNVnator	Lumpy	Concordant
SAMEA3497824	309	708	451	1975	19548	1253
SAMN04440479	468	22896	3471	1342	7043	5188
SAMN06348392	1479	1183	1633	1312	14805	1554
SAMN06348393	738	1133	1236	1014	16559	1235
SAMN06348414	528	1283	1580	1193	18952	1814
SAMN06348415	544	1138	1074	1054	16000	1153
SAMN06348416	614	1204	1011	1237	15134	1418
SAMN06348417	732	1327	1428	1086	17578	1363
SAMN06349454	571	1215	1080	1138	17978	1741
SAMN06349455	542	1157	995	1232	18622	1386
SAMN06349456	544	1207	1035	1083	18319	1331
SAMN06349457	502	1187	868	1407	18373	1532
SAMN06349458	812	1249	1449	1335	15855	1665
SAMN06349459	527	1237	981	1352	17163	1581
SAMEA3497827	299	673	367	2064	20901	1011
SAMN03566761	421	299	159	621	2865	296
SAMN04440475	409	18342	2983	963	5291	3350
SAMEA3497828	349	637	495	1764	19953	1043
SAMN03566754	915	562	382	837	4679	515
SAMN03566755	647	521	392	807	5697	683
SAMN03566756	502	640	493	855	6505	654
SAMN03566757	587	738	568	1883	8956	1354
SAMN03566758	410	581	514	732	6135	524
SAMN03566759	1071	599	896	2646	6224	1525
SAMN03566760	536	636	485	888	6091	655
SAMN02298127	511	1901	2086	4530	37357	8043
SAMN02298128	477	1916	2134	3850	36919	8080
SAMN02298129	494	1858	2124	2822	30807	5073
SAMN02298130	536	1858	2076	3679	37418	6181
SAMN02298131	456	1890	2126	3734	35593	5369
SAMN02298132	449	1888	2175	3985	37873	7002
SAMEA3497830	333	685	488	1615	20234	840
SAMEA3497826	348	842	564	1944	22782	1595
SAMEA3497832	314	690	531	832	18374	517
SAMEA3497835	329	486	265	1124	4504	503
SAMEA3497836	439	425	404	1014	6660	506
SAMEA3497837	302	608	399	1584	16536	987
SAMEA3497838	317	480	289	5074	16320	2338
SAMEA3497839	608	252	235	2329	7321	389
SAMEA3497840	2825	240	952	3812	7691	848
SAMN00005058	255	226	52	605	6669	143
SAMN03031126	540	298	244	806	5434	209
SAMN03031127	506	644	450	1003	9164	498
SAMN03031128	1008	542	481	1233	9064	708
SAMN09930402	789	901	858	1074	13120	758
SAMN09930403	709	1163	1321	1679	14511	1950
SAMN12122743	770	1205	1203	1201	14503	1209
SAMN12122744	688	1162	1356	1676	14513	1923
SAMN28745316	360	1453	1546	990	3717	3107
SAMN28745317	368	1425	1536	1077	3944	3156
SAMN28745318	332	1245	1125	951	3440	2039
SAMN28745319	344	1032	990	862	3001	1793
SAMN28745320	395	1542	1530	994	4006	2948
SAMN02298079	567	1749	2244	4387	36881	7781
SAMN02298080	469	1875	1910	3679	36828	5973
SAMN09930385	535	1702	1369	3113	23586	4339
SAMN09930386	535	1762	1421	3113	23497	5570
SAMN09930387	535	1701	1468	3113	23726	4749
SAMN09930388	671	1678	1791	2003	23311	3458
SAMN09930389	544	1729	1911	3188	23311	4844
SAMN09930390	643	1720	2243	2919	23990	3891
SAMN09930391	648	1588	1933	3125	25063	5111
SAMN09930392	541	1701	1681	3280	22212	5120
SAMN09930393	535	1625	1864	3113	26188	5674
SAMN09930394	535	1720	1868	3113	28439	5423
SAMN09930395	616	1783	2185	2899	27019	5347
SAMN09930396	670	1533	1907	3328	25691	5826
SAMN09930397	540	1689	2046	3064	25623	4812
SAMN09930398	543	1595	1881	3132	24631	4790
SAMN09930399	609	1675	1807	3129	21430	5464
SAMN09930400	640	1662	1738	3087	23874	5039
SAMN09930401	494	1695	1642	3275	26309	5351
SAMN12122745	586	1740	2436	4401	36871	7859
SAMN12122746	467	1875	1871	3654	36825	5953
SAMN04538376	8590	747	3474	1779	7075	638
SAMN04538598	8604	716	2720	2043	6919	1155
SAMN04538599	8297	542	4313	2259	5382	802
SAMEA3497842	9563	657	4309	5090	15965	2315
SAMEA3497843	1299	397	606	808	5976	384
SAMEA3497844	6557	463	1292	2574	3911	800
SAMN04440474	409	20375	2385	967	5173	2883
SAMN02298115	482	1588	1609	6058	35653	6053
SAMN02298116	509	1578	1491	5189	35345	5783
SAMN02298117	422	1356	1023	6028	34095	6124
SAMN02298118	429	1635	1348	5116	35772	5422
SAMN02298119	478	1633	1460	5497	35983	6532
SAMN02298120	485	1388	1113	8346	35981	9672
SAMN02904857	348	516	407	6279	11955	2079
SAMN03421607	327	603	322	778	4915	611
SAMN05362554	334	561	303	778	3416	527
SAMN06895012	333	538	331	770	3986	457
SAMN06349462	470	1180	1069	1286	16935	1773
SAMN06349463	507	1378	1281	1657	18773	2152
SAMN06349464	458	1176	983	1389	17010	1563
SAMN06349465	569	1313	910	1228	17774	1595
SAMN06349466	511	1094	952	1747	16347	1956
SAMN06349467	812	1312	1305	1457	18549	1862
SAMEA3497793	565	627	710	974	10997	1141
SAMEA3497794	431	612	385	1400	9028	1244
SAMN04440480	380	468	246	1335	5169	405
SAMEA3497795	1095	658	825	5291	18035	3884
SAMEA3497796	424	466	280	1440	8741	528
SAMEA3497797	399	504	270	1155	12142	613
SAMN28745321	413	1507	1678	1150	4397	2625
SAMN28745322	404	2101	2176	1296	5165	5414
SAMN28745323	375	1465	1310	2591	4231	4780
SAMN28745324	390	2006	2027	1257	5145	5183
SAMN28745325	374	1591	1541	1230	4450	3615
SAMN28745312	362	1686	1663	1187	4436	3320
SAMN28745313	399	1194	1064	914	3719	2037
SAMN28745314	379	1609	1660	1098	4106	3166
SAMN28745315	351	1277	1194	935	3641	2249
SAMN28745297	345	1158	885	1317	3656	2582
SAMEA3497847	1299	443	843	2603	11263	1341
SAMEA3497850	408	399	288	3460	10079	921
SAMEA3497851	329	513	293	989	7747	410
SAMN04440476	400	15923	2685	998	5084	2590
SAMEA3497798	385	719	489	1478	13674	1084
SAMEA3497799	641	640	708	1856	8283	1113
SAMEA3497852	301	655	388	5405	22087	1749
SAMN02298087	915	1393	1943	5614	34190	10353
SAMN02298088	587	1753	1835	5114	37796	11556
SAMN02298089	639	1824	2358	3226	41405	8280
SAMN02298090	580	1865	2262	2765	32966	5476
SAMN02298091	996	1815	2779	3005	40922	9396
SAMN02298092	1728	1692	4218	3811	35355	9827
SAMN02298133	374	1707	1272	3368	37418	4422
SAMN02298134	416	1652	1276	2927	33553	4887
SAMN02298135	453	1628	1755	3037	33056	5909
SAMN02298136	486	1645	1524	3091	32445	4205
SAMN02298137	1745	1698	3987	2475	30895	5780
SAMN02298138	645	1669	1925	2692	35514	4968
SAMEA3497854	311	442	210	1098	7690	508
SAMEA3497855	337	490	262	1004	8712	506
SAMN02665304	503	239	196	2205	1535	274
SAMN02665305	347	569	388	1710	10208	999
SAMN02665306	389	583	356	2362	9952	761
SAMEA3497800	1078	653	1159	1014	13774	1325
SAMN04440481	445	689	492	1278	10794	740
SAMEA3497801	428	759	652	1059	11785	1021
SAMEA3497802	511	703	559	3107	12945	1392
SAMEA3497803	576	703	635	4565	17333	2263
SAMEA3497804	408	518	323	1193	11909	646
SAMEA3497805	444	693	598	966	13939	849
SAMEA3497806	409	755	615	1021	9810	960
SAMEA3497807	8015	588	776	651	7862	386
SAMEA3497808	399	685	447	1007	12663	957
SAMEA3497809	745	923	1008	6055	20231	6744
SAMEA3497856	293	707	528	2226	23276	1053
SAMN02298121	556	1575	2053	4806	34117	6974
SAMN02298122	442	1595	1380	5011	33553	6286
SAMN02298123	657	1532	1587	4372	26085	7581
SAMN02298124	472	1488	1236	4645	30250	6701
SAMN02298125	524	1735	2088	4254	32112	6737
SAMN02298126	398	1643	1454	1882	35387	3867
SAMN01894448	5518	220	944	5168	5205	469
SAMN06393132	627	1361	1790	1309	19924	1921
SAMN06393133	633	1394	1400	1151	19731	1570
SAMN06393134	522	1334	1178	1387	19837	1887
SAMN06393485	622	1252	1044	1238	17358	1505
SAMN06394064	665	1284	1195	1288	17109	1636
SAMN06394627	647	1277	1382	1718	19044	2388
SAMN08035066	400	1368	1202	1099	4935	2219
SAMEA3376934	363	256	156	1238	6123	277
SAMEA3376936	825	511	456	2774	12435	781
SAMEA3376937	393	646	393	5766	21339	3133
SAMEA3376938	388	683	656	7321	21317	3684
SAMEA3376939	338	799	557	2464	22983	1267
SAMEA3376940	19101	582	6683	874	15441	573
SAMEA3376941	6116	411	1212	810	2260	61
SAMEA3376942	414	607	542	1162	18861	776
SAMEA3376943	409	596	317	1076	17543	674
SAMEA3376944	32725	634	18549	20518	18584	6575
SAMEA3497791	4215	256	1938	2460	2437	488
SAMEA3497860	4114	129	79	280	490	3
SAMN04440477	411	19591	2153	955	5078	2315
SAMN02460623	616	329	221	940	8597	248
SAMN02460625	719	330	321	1043	8688	248
SAMN02460626	893	325	253	913	3178	361
SAMN02460627	492	205	166	1118	3781	408
SAMN03331745	332	241	117	851	6445	193
SAMN04440482	472	473	397	1329	6985	476
SAMEA3497862	327	485	299	1106	8667	450
SAMEA3497863	337	559	381	1084	8225	580
SAMN02646543	3470	310	449	5610	12662	1861
SAMN02646544	2862	240	889	4347	10387	1329
SAMN02646545	2151	345	741	2003	14124	972
SAMEA3497810	371	641	482	1005	15234	876
SAMEA3497811	373	681	400	1084	12848	888
SAMEA3497864	385	389	206	2271	7618	607
SAMEA3497865	424	479	250	2396	9736	1227
SAMEA3497866	825	410	239	2613	10088	1141
SAMEA3497867	370	646	365	3949	18529	2100
SAMEA3497868	1130	487	392	1672	3992	557
SAMEA3497869	640	410	220	973	2143	481
SAMEA3497870	1945	89	44	478	323	26
SAMEA3497871	625	381	167	3408	10126	1519
SAMEA3497872	380	372	286	2710	8500	821
SAMEA3497873	373	349	141	2081	7900	466
SAMEA3497874	326	522	208	2215	7386	1142
SAMEA3497875	482	498	409	1275	9568	576
SAMEA3497876	1628	493	669	1708	9605	693
SAMEA3497879	612	605	517	3386	16261	1600
SAMEA3497886	338	628	461	1070	7963	710
SAMEA3497887	357	606	400	1347	8505	975
SAMEA3497888	1281	543	935	1764	5689	1327
SAMEA3497823	1888	761	1858	5180	17944	4374
SAMN03031171	1387	652	1459	5694	20080	3566
SAMN03031172	1956	287	448	1203	10191	351
SAMN03031173	1518	196	347	6984	11134	890
SAMN03031174	524	253	118	5700	10929	1265
SAMN03031175	1198	290	419	6671	12974	1824
SAMN03031176	800	249	129	4108	9891	1146
SAMN03031177	2888	262	209	1236	9743	239
SAMN03031178	1037	773	1249	2755	19752	1900
SAMN03031179	920	233	132	1262	9346	354
SAMN03031180	1100	613	871	4978	19462	1799
SAMEA3497821	1063	707	1091	4089	19764	2766
SAMEA3497822	1260	377	439	953	2966	403
SAMEA3497884	456	549	280	1704	10349	824
SAMEA3497885	345	572	333	963	9645	564
SAMN05362551	5510	294	3599	5199	4575	749
SAMEA3497815	4126	139	93	333	735	4
SAMEA3497816	861	709	911	3285	19194	1457
SAMEA3497818	465	1933	2039	1474	18433	3466
SAMEA3497819	413	903	703	1124	18023	1355
SAMN01894459	412	203	188	4298	9754	1065
SAMN02298081	455	1927	1871	3268	37978	5708
SAMN02298082	472	2001	1846	3183	43698	5363
SAMN02298083	510	1845	2047	3074	45765	7894
SAMN02298084	916	1398	2284	3284	40259	6833
SAMN02298085	1625	1321	2934	5139	43197	10825
SAMN02298086	1700	1378	3077	4941	41497	10432
SAMN02904855	372	556	417	755	3114	462
SAMN05362552	336	465	204	693	2816	330
SAMEA3497877	668	351	190	1571	5090	479
SAMN02298093	451	1662	1517	3439	37833	6425
SAMN02298094	450	1718	1814	4560	40323	7371
SAMN02298095	1089	1387	1896	3508	38247	7028
SAMN02298096	413	1280	850	3302	39633	4751
SAMN02298097	467	1374	1110	3678	41100	5701
SAMN02298098	466	1883	1712	2371	38507	5559
SAMN12122795	525	1089	903	1048	17274	1178
SAMN12122796	623	1443	1388	1137	19027	1595
SAMN12122797	785	1270	1420	1215	18409	1430
SAMN12122798	604	1218	1165	1056	17611	1460
SAMN12122799	634	1378	1361	1603	19526	1914
SAMN12122800	630	1168	966	2572	18717	2301
SAMN01894407	2424	238	691	4070	6219	1133
SAMN02298111	556	1621	1724	6518	36116	11373
SAMN02298112	521	1493	1213	6708	35670	8833
SAMN02298113	580	1529	1586	5609	34227	9489
SAMN02298114	583	1534	1463	7024	34083	7763
SAMN12122783	628	1496	1661	1261	20230	2136
SAMN12122784	550	1414	1268	1507	19715	1946
SAMN12122785	603	1181	1463	1645	16628	1786
SAMN12122786	508	1121	1219	1366	15590	1338
SAMN12122787	481	1248	1189	1141	17024	1373
SAMN12122788	498	1225	1036	1865	18234	2234
SAMN01894388	619	339	237	3933	3407	796
SAMN01894391	1574	244	522	4632	3494	1205
SAMN01894434	873	301	370	5115	7792	773
SAMN01894436	1977	231	522	5709	7270	846
SAMN02298105	504	1766	1691	5018	39860	7411
SAMN02298106	656	1711	1746	4644	37198	7380
SAMN02298107	538	1842	1998	4031	35267	6793
SAMN02298108	550	1508	1557	3061	33862	3804
SAMN02298109	604	1988	2199	3131	37058	5641
SAMN02298110	524	1861	2124	5111	35831	8440
SAMN12122789	492	1096	893	1645	18075	1588
SAMN12122790	546	1311	1227	1335	19288	1847
SAMN12122791	625	1319	1458	1241	19145	1561
SAMN12122792	641	1337	1515	1208	19684	1798
SAMN12122793	525	1089	903	1048	17274	1178
SAMN12122794	643	1272	1750	1803	18606	2408
SAMN01894367	1184	299	700	2671	5073	673
SAMN01894370	1741	271	892	2693	4401	778
SAMN02298099	600	1856	1950	3514	36353	6239
SAMN02298100	996	1420	1917	3433	23214	3827
SAMN02298101	470	1910	1567	2533	40498	4296
SAMN02298103	504	1804	1978	2140	39958	5058
SAMN02298104	756	1815	2007	2062	39177	4642
SAMN12122801	537	1251	1185	1104	18227	1560
SAMN12122802	555	1386	1232	1296	20681	1619
SAMN12122803	567	1186	1232	1581	19162	1545
SAMN12122804	558	1227	1213	1429	18370	1671
SAMN12122805	751	1162	1354	2168	18923	2061
SAMN12122806	705	1257	1200	1186	19012	1695
SAMEA3497812	563	668	684	2843	26370	1982
SAMEA3497813	537	638	555	3034	25654	1803
SAMEA3497853	13315	487	6462	26654	12153	6190
SAMN04440478	422	20780	2509	1020	5325	2967
SAMN12122747	610	1136	1094	2339	18017	2149
SAMN12122749	712	1106	1532	2373	16002	2484
SAMN12122750	897	1103	1595	2383	13550	2570
SAMN12122751	791	1085	1406	2255	14154	2068
SAMN12122752	750	1195	1345	2293	16328	2384
SAMN12122753	629	1135	1156	2453	16652	2401
SAMN12122754	1198	1034	1828	2860	14991	2475
SAMN12122755	963	1050	1553	2353	16888	2846
SAMN12122756	714	1144	1557	2336	16127	2586
SAMN12122757	897	1071	1535	2523	14221	2573
SAMN12122758	553	1203	1065	2234	15849	1879
SAMN12122759	804	1112	1395	2101	4934	1891
SAMN12122760	771	1022	1139	2601	17072	2728
SAMN12122761	931	1121	1346	2320	13321	2058
SAMN12122762	1189	1062	1560	2073	14441	2276
SAMN12122763	1282	825	1432	2531	12925	1842
SAMN12122764	558	1096	1348	2383	15129	2749
SAMN12122765	836	1095	1319	2364	15184	2491
SAMN12122766	639	1165	1091	2201	14912	2312
SAMN12122767	697	1093	1223	2425	13468	2137
SAMN12122768	803	1005	1238	2521	15000	2431
SAMN12122769	707	1138	1395	2029	9663	1694
SAMN12122770	908	1052	1248	2296	13896	2534
SAMN12122771	786	994	1099	2065	3787	1425
SAMN12122772	827	1414	1961	2799	14820	3754
SAMN12122773	687	1216	1497	2238	14902	2645
SAMN12122774	1098	1007	1406	2401	11833	2133
SAMN12122775	825	1226	1736	2268	15309	2293
SAMN12122776	6435	1073	6923	5225	12753	4017
SAMN12122777	1512	1013	1644	2543	12664	2434
SAMN12122778	1434	891	1362	3248	14154	3284
SAMN12122779	600	1221	1221	2860	15882	3548
SAMN12122780	523	1110	1006	2402	15181	2212
SAMN12122781	1011	1058	1336	2339	14836	2470
SAMN12122782	566	1182	1157	2457	17576	2773
SAMEA3497814	382	697	542	848	13806	747
Total	362083	447792	420422	850187	5647525	899863
Average	1103.91	1365.22	1281.77	2592.03	17218.1	2743.48

## Sheet: Table S3
Table S3. Chromosome-wise distribution of CNVs
Chromosome	Chromosome size	Average Count	Average total length of CNVs (bp)	CNV count / Chromosome size	Total CNV length / Chromosome size
1	274330532	276.863	5.56959e+06	1.00923e-06	0.0203025
2	151935994	192.784	3.13065e+06	1.26885e-06	0.020605
3	132848913	129.32	1.92588e+06	9.73438e-07	0.0144968
4	130910915	103.768	1.45083e+06	7.92663e-07	0.0110826
5	104526007	135.155	1.59172e+06	1.29303e-06	0.015228
6	170843587	278.68	6.84763e+06	1.6312e-06	0.0400813
7	121844099	134.939	1.95651e+06	1.10747e-06	0.0160575
8	138966237	121.338	1.96509e+06	8.7315e-07	0.0141408
9	139512083	188.64	3.54424e+06	1.35214e-06	0.0254045
10	69359453	69.5335	1.23155e+06	1.00251e-06	0.0177561
11	79169978	104.174	2.04991e+06	1.31582e-06	0.0258925
12	61602749	187.579	4.30738e+06	3.04498e-06	0.0699219
13	208334590	172.683	3.51648e+06	8.28873e-07	0.016879
14	141755446	162.216	2.80343e+06	1.14434e-06	0.0197765
15	140412725	89.8567	1.4561e+06	6.39947e-07	0.0103701
16	79944280	47.7683	734669	5.9752e-07	0.00918976
17	63494081	62.5122	973880	9.84536e-07	0.0153381
18	55982971	35.1159	319973	6.2726e-07	0.00571555
X	125939595	168.9	2.1347e+06	1.34112e-06	0.0169502
Y	43547828	130.5	2.3212e+07	2.99671e-06	0.533023

## Sheet: Table S4
Table S4. Different distribution of chromosome-wise CNV between sexes
Chromosome	Average Count		Average Length
	Female	Male	Female	Male
1	278.977	275.475	4.95736e+06	5.97156e+06
2	223.869	172.374	3.5132e+06	2.87947e+06
3	152.885	113.848	1.99958e+06	1.8775e+06
4	109.385	100.081	1.32971e+06	1.53035e+06
5	151.808	124.222	1.64278e+06	1.55819e+06
6	320.415	251.278	7.60234e+06	6.35211e+06
7	152.462	123.434	2.11424e+06	1.85296e+06
8	132.223	114.192	1.99579e+06	1.94493e+06
9	193.838	185.227	3.34654e+06	3.67404e+06
10	79.4615	63.0152	1.34399e+06	1.15773e+06
11	97.4769	108.571	1.48247e+06	2.42247e+06
12	222.546	164.621	4.89189e+06	3.92361e+06
13	176.008	170.5	3.26322e+06	3.68277e+06
14	181.023	149.869	2.78693e+06	2.81425e+06
15	93.7	87.3333	1.44259e+06	1.46497e+06
16	47.1	48.2071	549886	855991
17	68.2538	58.7424	951342	988678
18	40.5	31.5808	317291	321735

## Sheet: Table S5
Table S5. CNV distribution on p-arm and q-arm
Chr	Size	Position of centromere	Centromeric region Start	Centromeric region End	Count of CNVs on p arm	Length of CNVs on p arm	Count of CNVs on q arm	Total length of CNVs on q arm
1	274330532	Metacentric	92615481	93430514	22979	407979179	65615	1363551600
2	151935994	Metacentric	50550173	50777308	24053	298310579	38931	726138451
3	132848913	Metacentric	41776737	41860603	25925	445729090	16363	183645641
4	130910915	Metacentric	46443460	46472085	11512	133812320	22349	341183976
5	104526007	Metacentric	39774025	40207105	19450	205052779	9569	89498852
6	170843587	Metacentric	38712705	38886534	14141	207824957	77250	2038089982
7	121844099	Metacentric	24578125	24606761	8376	89727180	35703	551440537
8	138966237	Metacentric	54585508	54685241	16460	229281427	22775	393627036
9	139512083	Metacentric	63144551	63503859	31777	604691204	17730	436791618
11	79169978	Metacentric	11220831	11222126	5544	58812769	28625	613557683
11	79169978	Metacentric	35726738	35878206	15575	228520441	18382	433119479
13	208334590	Acrocentric	34	152474	0	0	56594	1153180448
15	140412725	Acrocentric	1649	36105	7	117512	29434	477213408
15	140412725	Acrocentric	56407100	56427869	9444	131183914	20029	346416683
17	63494081	Acrocentric	63189675	63361433	490	2590346	19990	316653604
18	55982971	Acrocentric	619	17212	0	0	11518	104951256
Y	43547828	Metacentric	42496777	42515903	4813	116874562	21329	4501735448

## Sheet: Table S6
Table S6. Average lengthening and shortening of chromosomal length in each groups
Chromosome	ED	AD	EW	AW	NEW
1	3.21467e+06	1.16808e+06	2.91958e+06	1.92142e+06	16679
2	-946546	-1.49516e+06	-1.45122e+06	-1.09817e+06	-570499
3	-65147.9	-925775	-1.06079e+06	-1.03309e+06	-81260
4	-246122	-143454	195848	-547590	-120736
5	-9394.78	518972	437522	34391.8	-297349
6	-3.84842e+06	-1.26315e+06	-4.56628e+06	195914	-21751
7	541222	343037	720710	676843	703493
8	1.28547e+06	391771	37103.5	-145925	1.80454e+06
9	381317	1.67688e+06	411754	996183	150018
10	-714424	-416789	-551074	-619322	-503007
11	-447230	-399562	-606681	-929036	-236927
12	-3.89411e+06	-3.81142e+06	-3275702	-2.10848e+06	-20097.5
13	1.00541e+06	1.19414e+06	560586	901623	-70915
14	-221560	-508014	795413	-441246	-17301
15	53249.1	-220396	62943.7	130182	-272414
16	-85169	263877	435901	245735	-107509
17	-240684	-16081.1	-176652	-487280	-555816
18	-5872.62	-141618	-40658.3	7952.16	55550.5
X	-2.04278e+07	-1.16406e+07	-3.87406e+06	-3.6901e+06	-540148
Y	-2.64116e+07	-2.29577e+07	-2.84801e+07	-2.30087e+07	-29302628

## Sheet: Table S7
Table S6. Genes on CNVRs sorted by their genomic region
Gene	Chromosome	Start	End	ANOVA F value	ANOVA p-value	VST upper 0.1% pair	AD	ED	AW	EW	NEW
LOC110259816	1	393424	399529	3.31674	0.0110735		1.63307	1.40953	1.60926	1.40839	1.43663
ERMARD	1	513364	540948	1.73871	0.141145		1.86122	1.79368	1.90012	1.80314	1.76923
PHF10	1	555649	576781	2.4311	0.0475266		1.80303	1.7191	1.8327	1.6832	1.61488
C1H6orf120	1	575718	578441	1.06096	0.375873		2.03303	2.01125	2.00896	1.88984	1.72297
WDR27	1	578491	720106	4.17044	0.00262394		1.90126	1.70378	1.92052	1.70112	1.65166
THBS2	1	854473	882467	4.11231	0.00289627		1.6719	1.36671	1.75134	1.48056	1.34783
MIR9815	1	1013707	1013802	2.17903	0.0711264		0.839648	0.860015	0.757825	0.794176	0.321194
SMOC2	1	1193163	1332739	4.30867	0.00207419		1.67564	1.40041	1.67245	1.43542	1.40067
DACT2	1	1413892	1424015	4.72171	0.00102515		1.60464	1.26134	1.57769	1.32494	1.42562
FRMD1	1	1507123	1521669	4.74803	0.000980047		1.50658	1.11111	1.51687	1.22576	1.28836
AFDN	1	1569652	1698475	3.35437	0.0103983		1.77284	1.59284	1.81108	1.63103	1.63461
LOC106506286	1	1816683	1835173	1.80424	0.127693		1.79734	1.67036	1.77104	1.71649	1.61175
UNC93A	1	1920736	1970090	2.85396	0.0238598		1.77724	1.59325	1.78813	1.66079	1.57132
TCP10L2	1	1982111	1999232	3.49473	0.00821914		1.71461	1.49183	1.70309	1.53073	1.54079
GPR31	1	2002241	2008114	3.86999	0.00436703		1.7067	1.47596	1.75657	1.52644	1.50821
LOC102157461	1	2120936	2128724	0.275764	0.893545		1.93535	1.93013	1.96119	1.91488	1.99612
RNASET2	1	2146707	2164768	3.31463	0.0111125		1.64041	1.43299	1.65266	1.48265	1.42734
RPS6KA2	1	2203825	2522604	4.09807	0.00296712		1.79586	1.57567	1.81706	1.66234	1.65122
MPC1	1	2541475	2552864	2.49467	0.0428896		1.82561	1.69289	1.87383	1.71834	1.69766
SFT2D1	1	2576815	2593516	2.64279	0.0337195		1.8007	1.68437	1.84453	1.74321	1.75572
PRR18	1	2600779	2604733	2.92399	0.0212598		1.32658	1.12944	1.312	1.18114	1.43234
LOC102157949	1	2623516	2706416	2.18127	0.0708736		1.84427	1.75376	1.85415	1.79475	1.77896
T	1	2717165	2725561	5.23534	0.000425336		1.76857	1.52136	1.73524	1.59342	1.65133
LOC110256592	1	2826866	3040744	4.00034	0.00350215		2.03476	1.94204	2.05902	1.97049	1.93518
PDE10A	1	3120418	3394236	4.94537	0.000699175		1.98056	1.91355	2.01944	1.9279	1.94599
C1H6orf118	1	3403704	3426919	3.8194	0.00475698		1.83072	1.69438	1.84649	1.74096	1.70192
QKI	1	4732575	4883386	4.62009	0.00121956		2.10154	2.19128	2.09601	2.12796	2.21519
LOC110259878	1	4944881	4950274	4.07018	0.00311094		1.83573	1.62094	1.84749	1.68736	1.78944
PACRG	1	4964686	5465258	2.34871	0.0542599		2.12804	2.10773	2.1417	2.11222	2.11904
PRKN	1	5698508	6731132	3.71244	0.00569831		2.0478	2.00306	2.06045	2.02147	2.02271
LOC110256593	1	6124535	6138005	3.47897	0.00843947		2.07052	1.99906	2.06395	1.99348	2.10293
AGPAT4	1	6761734	6883555	2.34737	0.0543772		1.80049	1.68211	1.81942	1.75149	1.6972
MAP3K4	1	6891255	7049784	1.75696	0.137272		1.93488	1.87821	1.96082	1.89987	1.87698
PLG	1	7062399	7109521	1.44358	0.219344		1.90548	1.83825	1.89753	1.87097	1.78011
SLC22A3	1	7105486	7207395	0.923422	0.450447		1.94221	1.90338	1.95022	1.89689	1.83706
SLC22A2	1	7289278	7323418	4.70695	0.00105135		1.88645	1.82389	1.96381	1.91743	1.90165
LOC102165795	1	7306696	7309868	3.23435	0.0127055		1.89739	1.79975	1.97421	1.95869	1.83703
LOC110259889	1	7339328	7340621	1.08893	0.361949		2.01716	1.99484	2.02984	1.96283	1.61564
SLC22A1	1	7340442	7365543	2.71139	0.0301463		1.61334	1.46569	1.62918	1.60125	1.47441
IGF2R	1	7369485	7472480	2.67628	0.0319264		1.70482	1.52407	1.70889	1.5901	1.55679
LOC102166961	1	7488344	7504318	0.917684	0.453778		1.70763	1.62738	1.6899	1.67922	1.60449
MAS1	1	7527566	7542110	2.01691	0.0918301		1.83113	1.73974	1.86444	1.75769	1.68552
PNLDC1	1	7560084	7580062	2.1631	0.0729453		1.70116	1.56629	1.72456	1.68016	1.57719
MRPL18	1	7581763	7590037	0.0645888	0.992302		1.9048	1.90708	1.90186	1.92605	1.88993
TCP1	1	7590140	7600709	2.27922	0.0606432		2.10176	2.17793	2.14993	2.0492	2.02323
ACAT2	1	7600616	7612861	0.24536	0.912366		1.70078	1.68491	1.73392	1.71707	1.58374
WTAP	1	7622544	7651732	7.62457	7.01165e-06		1.9228	2.01302	1.92283	1.97171	2.0458
LOC102157641	1	7650640	7661042	0.184215	0.946524		1.80664	1.83979	1.81369	1.8154	1.86685
SOD2	1	7679352	7689564	0.251744	0.908502		1.66209	1.64715	1.67186	1.62269	1.77279
FNDC1	1	8007320	8106875	1.60337	0.173152		1.93472	1.85526	1.92553	1.85017	1.77884
LOC110259896	1	8033581	8038827	2.22542	0.0660739		2.01847	1.96486	2.01712	1.89761	1.78236
LOC102158235	1	8120290	8133925	4.95807	0.000684133		2.07739	2.05501	2.24737	2.16737	1.90035
LOC100521937	1	8346551	8395999	0.413598	0.798826		2.07304	2.08999	2.06995	2.02986	1.99772
EZR	1	8403362	8452750	1.67888	0.154556		1.8464	1.73678	1.84055	1.76344	1.66715
SYTL3	1	8452822	8546637	0.421414	0.793174		1.87019	1.83462	1.87384	1.86277	1.78917
LOC110259902	1	8460866	8471017	0.386444	0.818311		2.27245	2.29267	2.30039	2.30768	2.33864
DYNLT1	1	8556083	8562865	0.518395	0.722272		1.98998	1.93581	1.98737	1.89619	1.92828
TMEM181	1	8564752	8642358	1.80745	0.127066		1.80197	1.67618	1.82509	1.72426	1.64121
TULP4	1	8650811	8891596	1.18581	0.316886		1.95631	1.91756	1.98559	1.93062	1.90377
SYNJ2	1	9014206	9109050	2.03147	0.0897605		1.77545	1.6433	1.79872	1.70482	1.59797
LOC110259909	1	9109436	9110501	2.80405	0.0258995		1.48567	1.26502	1.52322	1.32712	1.36651
LOC106506437	1	9121330	9126540	0.432772	0.784933		1.84191	1.84245	1.79953	1.84708	1.77175
SNX9	1	9130360	9239023	0.441957	0.778248		1.93672	1.96276	1.96781	1.94273	1.95352
LOC106506439	1	9286904	9323411	0.224896	0.924402		1.91975	1.91158	1.90687	1.87366	1.79339
LOC110259912	1	9326972	9329537	0.502661	0.733808		1.66444	1.61812	1.69359	1.62264	1.60214
ZDHHC14	1	9348016	9619719	1.35549	0.249246		1.93617	1.87287	1.94853	1.8941	1.81956
TMEM242	1	9667865	9718226	4.80546	0.000888353		2.04279	2.11809	2.07119	2.0848	2.11173
LOC110259915	1	9715285	9725049	1.28104	0.277228		1.84603	1.82029	1.87574	1.87916	1.89114
LOC110259919	1	9746370	9768345	2.27869	0.0606948		1.77836	1.63049	1.76335	1.6791	1.58624
ARID1B	1	9791627	10227381	0.705965	0.588338		2.0246	2.04352	2.02458	1.99131	2.01815
LOC102161179	1	10748703	10844752	1.13946	0.337836		2.1088	2.10211	2.10995	2.08181	1.99107
NOX3	1	11443681	11501140	1.07816	0.367258		2.15968	2.13422	2.14533	2.11534	2.044
TIAM2	1	11648506	11897869	0.708747	0.586435		1.90344	1.87385	1.92311	1.90577	1.84479
SCAF8	1	11888108	12122435	1.08025	0.366225		1.94364	1.9718	1.96816	1.97486	1.94883
CNKSR3	1	12297740	12396946	0.916385	0.454535		1.89045	1.8719	1.9096	1.93923	1.88494
LOC110259934	1	12438953	12498140	0.0414533	0.996729		2.04174	2.04174	2.03907	2.04682	2.04612
IPCEF1	1	12511612	12602736	0.273978	0.894679		2.12547	2.1132	2.11377	2.11857	2.12342
OPRM1	1	12634125	12702295	0.208023	0.933889		2.14862	2.15295	2.14429	2.16313	2.16438
RGS17	1	13340253	13442058	0.663368	0.617852		2.06153	2.0574	2.06829	2.08559	2.08828
MTRF1L	1	13443602	13458291	1.53135	0.19276		2.06421	2.10422	2.10248	2.14305	2.17562
FBXO5	1	13466961	13478496	1.66258	0.158409		2.09618	2.11977	2.15815	2.11906	2.19161
MYCT1	1	13651397	13667210	1.99479	0.0950638		2.15696	2.2015	2.13864	2.18031	2.18704
SYNE1	1	13715644	14201711	1.09391	0.359511		2.02045	2.03432	2.0353	2.0578	2.05655
ESR1	1	14217032	14604906	0.440308	0.77945		2.09986	2.10729	2.09456	2.11398	2.10071
CCDC170	1	14649453	14751051	0.387915	0.817262		1.98528	1.98693	1.9956	2.0102	1.97009
ARMT1	1	14777131	14795323	2.99598	0.0188763		1.87549	1.92722	1.89861	1.77712	1.80856
ZBTB2	1	14858933	14895744	0.389695	0.815992		1.8662	1.87049	1.89115	1.85498	1.8256
AKAP12	1	14904109	15017016	0.199285	0.938633		1.89179	1.8806	1.89039	1.91193	1.90752
MTHFD1L	1	15140929	15330265	0.533256	0.71139		1.90798	1.905	1.93003	1.93942	1.88306
PLEKHG1	1	15341634	15588224	0.151809	0.96211		1.98113	1.99365	1.99195	1.9843	1.96815
IYD	1	15756536	15779380	0.53206	0.712264		1.93567	1.93239	1.90541	1.92639	1.85736
LOC110256937	1	15835230	15838608	0.706426	0.588023		2.08658	2.01713	2.0947	2.00546	2.06083
PPP1R14C	1	15867846	15949951	0.281436	0.889923		1.98748	1.96317	1.96888	1.98397	1.92894
LOC102166801	1	16007071	16017425	1.39074	0.236877		1.74076	1.64019	1.70632	1.62128	1.51703
LOC100521647	1	16022299	16051345	1.52366	0.19497		1.99567	1.97763	1.92184	1.87274	1.88491
LOC100521998	1	16057036	16059787	2.58506	0.0370419		1.96825	1.79601	2.18327	1.96848	1.60009
LOC106508817	1	16090757	16100784	0.677483	0.607996		1.4991	1.49413	1.56707	1.58669	1.4627
ULBP1	1	16113774	16119273	2.6756	0.0319623		1.50041	1.28579	1.42644	1.39895	1.32578
LRP11	1	16139227	16198974	3.54962	0.00749535		1.95994	2.01323	1.99058	2.03072	2.01194
GINM1	1	16362777	16381897	2.84719	0.0241271		1.96725	2.04454	1.98201	1.96465	2.06028
PPIL4	1	16400938	16446860	6.62584	3.89873e-05		2.04575	2.13968	2.07038	2.11617	2.16475
ZC3H12D	1	16463532	16498974	0.518302	0.72234		1.78767	1.733	1.7912	1.77773	1.71648
LOC110259956	1	16476543	16483996	0.191453	0.942781		1.79446	1.75981	1.78644	1.79549	1.79649
TAB2	1	16533364	16611879	9.86724	1.52458e-07		2.11136	2.21042	2.09738	2.13692	2.19036
LOC102159681	1	16819952	16843000	16.9877	1.18021e-12		2.3135	2.30189	2.45868	2.41523	2.35354
UST	1	16840422	17138088	0.439825	0.779801		2.06533	2.07822	2.05971	2.07197	2.02316
LOC110259965	1	17225219	17302924	2.89246	0.0223945		2.06732	2.11973	2.09474	2.13118	2.06035
SASH1	1	17306364	17663117	0.344101	0.848057		1.97257	1.98564	1.9912	2.00459	1.95881
SAMD5	1	17883397	18290021	0.707021	0.587616		2.1027	2.11441	2.10721	2.13031	2.12364
LOC110256596	1	18083450	18186076	2.01689	0.0918338		2.10671	2.11038	2.13215	2.13291	2.11302
LOC100522716	1	18302411	18329596	1.7662	0.135349		2.06494	2.08332	2.0524	2.0888	2.18586
STXBP5	1	18343826	18512750	2.21922	0.0667289		2.0695	2.13308	2.07548	2.15438	2.17212
LOC102160169	1	18513347	18900691	0.976783	0.420308		2.14892	2.16915	2.14785	2.18635	2.17315
ADGB	1	18870880	19030983	1.33274	0.257525		2.06006	2.07468	2.07864	2.11551	2.09844
RAB32	1	19076301	19097647	0.753046	0.556574		2.09823	2.10578	2.08136	2.11546	2.16423
GRM1	1	19183221	19572853	0.710136	0.585487		2.14338	2.16001	2.14001	2.18503	2.22264
LOC106508827	1	19603847	19610584	2.54407	0.0395914		2.17957	2.28235	2.2278	2.27346	2.21195
SHPRH	1	19612915	19697444	1.22517	0.299952		2.12856	2.17262	2.15778	2.17737	2.24516
FBXO30	1	19756232	19777621	2.33988	0.0550342		2.14813	2.24034	2.13955	2.19493	2.23093
EPM2A	1	19806363	19893350	1.10434	0.354451		2.06379	2.08404	2.08407	2.10588	2.15069
UTRN	1	20514264	21047927	4.44884	0.00163354		2.04728	2.09195	2.06294	2.11045	2.14097
LOC106506455	1	21061209	21116780	4.03365	0.00330985		2.02941	2.08288	2.05413	2.08593	2.10609
STX11	1	21127871	21170321	1.34753	0.252116		2.05278	2.07607	2.08911	2.08734	2.04726
LOC110259972	1	21146015	21159226	2.44948	0.0461383		2.03254	2.08956	2.04657	2.08193	2.00258
PLAGL1	1	21299830	21371070	0.674586	0.610014		2.00172	1.99404	1.99581	2.02938	1.98548
ZC2HC1B	1	21373015	21413797	9.90879	1.42081e-07		2.11525	2.19018	2.11886	2.15954	2.15874
LTV1	1	21406949	21430252	4.22903	0.00237518		2.16992	2.23811	2.17946	2.1791	2.18357
PHACTR2	1	21438744	21723255	2.44187	0.0467088		2.0493	2.07111	2.0504	2.0976	2.07403
ADAT2	1	21801565	21831268	2.97531	0.0195325		2.06382	2.10571	2.08158	2.0844	2.10474
LOC110256604	1	21831872	21887144	0.354516	0.840828		2.12161	2.11454	2.13224	2.11788	2.09301
AIG1	1	21913237	22165078	1.53077	0.192928		2.10604	2.12804	2.1078	2.13545	2.11387
HIVEP2	1	22240681	22436945	1.24276	0.292632		2.10466	2.13791	2.10879	2.11719	2.13735
ADGRG6	1	22662009	22802166	3.66197	0.00620433		2.07532	2.11287	2.05869	2.11501	2.13559
LOC106508831	1	23703407	23931191	2.35851	0.0534134		2.10299	2.18804	2.09548	2.19396	2.16689
LOC110259987	1	24633392	24879188	2.43646	0.0471182		2.17133	2.22751	2.16943	2.21429	2.22858
LOC102163845	1	25124567	25134196	0.570927	0.68392		2.27288	2.30077	2.26493	2.2497	2.31075
CITED2	1	25155652	25158517	1.93265	0.104728		1.83862	1.68203	1.80666	1.77918	1.85587
TXLNB	1	25228602	25285303	3.41037	0.00946792		2.12959	2.18466	2.15224	2.18034	2.1946
HECA	1	25316448	25364083	1.75918	0.136807		2.03522	2.0738	2.05735	2.07718	2.11632
ABRACL	1	25432314	25447016	4.221	0.00240786		1.93651	1.94664	1.9826	2.06398	1.98718
LOC110259990	1	25445613	25447839	2.91681	0.0215131		1.72156	1.52751	1.70703	1.5809	1.67619
REPS1	1	25481283	25565284	5.8905	0.000138052		2.08042	2.15903	2.07737	2.13057	2.19926
ECT2L	1	25566955	25644289	2.81304	0.0255201		2.06573	2.09585	2.07926	2.11127	2.08749
CCDC28A	1	25646997	25663277	2.93918	0.0207336		1.93044	2.01361	1.96956	2.04581	2.12954
NHSL1	1	25663554	25988106	3.14745	0.0146832		2.01908	2.05664	2.03858	2.06758	2.06426
HEBP2	1	26001650	26011381	0.996462	0.409578		1.88496	1.84179	1.91149	1.87388	1.89274
ARFGEF3	1	26069337	26256871	0.300084	0.8778		2.06524	2.05717	2.07557	2.0693	2.04385
LOC110256938	1	26326631	26376805	2.8374	0.0245185		2.06879	2.10173	2.03585	2.07397	2.01556
TNFAIP3	1	26474158	26489771	0.319528	0.864839		1.99248	1.96516	1.99182	1.94761	1.90366
LOC106508840	1	26639458	26649592	3.43266	0.0091209		1.98018	2.04117	1.97344	2.07627	2.0094
OLIG3	1	26800671	26801489	9.84851	1.57381e-07		1.52528	1.02378	1.72899	1.24776	1.18312
IFNGR1	1	27037151	27061095	2.57968	0.037367		1.99778	2.05377	2.01958	2.07541	2.04568
IL22RA2	1	27073481	27090635	9.98138	1.25621e-07		2.12954	2.20204	2.09753	2.14226	2.13076
SLC35D3	1	27246742	27250476	4.80126	0.000894766		1.56957	1.30551	1.58905	1.38379	1.68986
PEX7	1	27257872	27346529	6.02735	0.000109111		2.06091	2.13308	2.0869	2.13755	2.20493
LOC106508844	1	27346552	27377573	7.32377	1.17503e-05		1.99636	2.0717	2.0015	2.06058	2.16958
MAP3K5	1	27380143	27600500	8.20133	2.60936e-06		2.04644	2.11311	2.04869	2.0776	2.07391
MAP7	1	27606021	27782754	1.39834	0.234282		2.05908	2.08159	2.0606	2.09049	2.08553
LOC106506526	1	27778853	27872060	8.77936	9.71297e-07		2.12193	2.2053	2.15386	2.15425	2.15892
BCLAF1	1	27872167	27902980	5.19297	0.000457399		2.13947	2.26003	2.13653	2.1951	2.26421
PDE7B	1	27958261	28425754	3.66639	0.0061583		2.13459	2.17954	2.13521	2.15255	2.19588
LOC106504354	1	28228367	28235195	2.66955	0.0322793		2.23459	2.29322	2.18898	2.28324	2.39245
AHI1	1	28566279	28760471	4.12024	0.00285754		2.10202	2.1626	2.10418	2.15134	2.13977
LOC110260025	1	28672077	28682325	1.53688	0.191187		1.98594	2.03251	1.98568	2.03027	1.96632
MYB	1	28819500	28856222	0.122767	0.974255		2.06845	2.067	2.06475	2.06159	2.10424
HBS1L	1	28968778	29052427	5.21616	0.000439562		2.0529	2.15398	2.05293	2.14733	2.17441
ALDH8A1	1	29060682	29083815	0.502944	0.733601		2.00815	2.0029	2.03239	2.01672	1.92351
LOC110260031	1	29262185	29284004	6.25736	7.34684e-05		2.14108	2.20554	2.1102	2.12847	2.16223
SGK1	1	29625786	29753619	6.58319	4.19542e-05		2.00552	2.0594	1.99635	2.03419	2.05803
SLC2A12	1	29835964	29901996	0.822287	0.511691		1.98265	1.99464	1.9881	2.03656	2.00637
TBPL1	1	29899956	29936773	7.08554	1.76916e-05		2.05747	2.13656	2.07427	2.13057	2.09976
TCF21	1	29975280	29978273	6.18127	8.37384e-05		1.90649	1.68086	1.93304	1.81171	1.90437
EYA4	1	30260784	30575593	0.601718	0.66166		2.10404	2.10451	2.09673	2.11181	2.19953
RPS12	1	30920804	30923392	1.3188	0.262714		2.18874	2.27079	2.23644	2.12283	2.42544
SLC18B1	1	30923716	30956898	1.38311	0.239508		1.94761	1.97362	1.95497	2.00977	1.99748
VNN2	1	30961520	30970945	5.34538	0.000352153		1.82765	1.81399	1.84966	1.9831	1.9853
VNN1	1	31003338	31023731	4.84115	0.000835731		1.99854	2.01731	2.04415	2.09001	2.08358
TAAR1	1	31037826	31050816	2.75921	0.0278766		1.97101	2.03209	1.96496	1.96779	1.76899
LOC100156866	1	31115536	31116570	7.43102	9.77408e-06		2.01646	1.95352	2.43615	2.07625	1.75705
LOC100154422	1	31124661	31125693	7.71112	6.04425e-06		2.07012	2.07195	2.34991	2.20172	2.02801
LOC100155663	1	31140622	31141654	1.51787	0.196648		2.29385	2.12986	2.17847	2.14607	1.79217
LOC100153216	1	31149782	31150817	1.61518	0.170116		2.52914	2.52585	2.34173	2.46518	2.5402
STX7	1	31184905	31237052	1.19797	0.311569		2.20606	2.22536	2.2323	2.22062	2.23699
MOXD1	1	31282491	31367589	3.41075	0.0094619		2.09532	2.14196	2.09246	2.12252	2.10522
CTGF	1	31674398	31677697	1.39768	0.234506		1.70444	1.56171	1.65393	1.66045	1.66206
ENPP1	1	31724290	31796594	3.16634	0.0142292		2.06371	2.08946	2.07985	2.13488	2.17441
ENPP3	1	31859180	31932617	4.91034	0.000742395		2.06322	2.12056	2.07248	2.14452	2.15213
MED23	1	31959934	32001591	4.36463	0.00188566		2.07595	2.15192	2.08474	2.18763	2.22375
ARG1	1	32006035	32028983	2.20153	0.0686308		2.07046	2.10668	2.07786	2.11334	2.12686
LOC106508846	1	32036259	32072648	2.46115	0.0452772		2.05997	2.0726	2.04744	2.11155	2.12676
AKAP7	1	32221061	32362153	1.80655	0.127243		2.04746	2.06166	2.04058	2.09155	2.09576
EPB41L2	1	32418210	32630643	3.23457	0.0127009		2.06711	2.09652	2.07932	2.11513	2.11599
SMLR1	1	32638169	32708198	0.811857	0.518304		2.10875	2.10597	2.10572	2.13881	2.08345
TMEM200A	1	32958781	33033107	0.655606	0.623301		2.1246	2.10662	2.12325	2.13121	2.11005
SAMD3	1	33148188	33195582	1.33317	0.257365		2.07239	2.07819	2.08106	2.11756	2.09198
L3MBTL3	1	33198295	33319477	2.44606	0.046394		2.0587	2.07541	2.07776	2.10165	2.15904
LOC110260143	1	33350939	33409053	1.87174	0.115092		2.0701	2.10688	2.08033	2.11909	2.14302
TMEM244	1	33470002	33509132	1.28997	0.273733		2.09713	2.1337	2.10962	2.11298	2.16363
ARHGAP18	1	33527734	33717980	1.08711	0.362839		1.99855	2.02044	2.00324	2.0392	2.0297
LOC106508849	1	33567430	33586865	2.76012	0.0278351		2.02806	2.0739	2.03522	2.10868	2.03164
LAMA2	1	33765412	34359741	2.39543	0.050337		2.14102	2.19832	2.12861	2.16726	2.21508
LOC102159312	1	34616179	34617214	5.90732	0.000134118		1.76461	1.73306	1.92651	1.85144	1.68365
LOC110260185	1	34621686	34644638	7.35862	1.10677e-05		2.22903	2.30258	2.18237	2.26829	2.22539
PTPRK	1	34693363	35258699	1.7976	0.129		2.11392	2.16321	2.12817	2.17552	2.19566
LOC110256645	1	35043658	35043953	2.89688	0.0222319		1.53018	1.57544	1.6505	1.84541	2.13287
THEMIS	1	35333210	35530710	1.31583	0.263831		2.14421	2.1833	2.13411	2.16482	2.25925
LOC110259407	1	35569576	35578531	1.22083	0.30178		2.2339	2.25288	2.18843	2.19392	2.18183
LOC100511607	1	35600478	35621276	1.76451	0.135699		2.11783	2.16754	2.119	2.17525	2.16905
LOC100512146	1	35628905	35647252	2.54025	0.0398372		2.14142	2.19911	2.11136	2.1899	2.27545
SOGA3	1	35693886	35776754	1.91635	0.107412		2.04932	2.06125	2.07197	2.10149	2.09597
KIAA0408	1	35742560	35783465	1.62573	0.167445		2.11	2.14551	2.10921	2.14172	2.12612
ECHDC1	1	35852939	35909314	4.65738	0.00114429		2.00819	2.06885	2.0097	2.12403	2.27073
RNF146	1	35909789	35927265	4.43512	0.00167222		2.04309	2.12157	2.04057	2.13827	2.11854
LOC110260186	1	35927018	35927411	1.30326	0.268606		1.40958	1.44843	1.31918	1.54577	1.9451
RSPO3	1	35985985	36066432	0.914322	0.455739		2.12868	2.15204	2.12749	2.17015	2.23135
LOC110260187	1	36075163	36096469	2.05899	0.0859653		2.08702	2.12025	2.08966	2.19237	2.20973
CENPW	1	36405693	36695989	1.46006	0.214117		2.10648	2.14425	2.12246	2.18672	2.22103
LOC106508855	1	36511825	36515072	1.00509	0.404942		2.14764	2.16978	2.11947	2.18605	2.32364
LOC106508854	1	36695954	36725536	2.27375	0.061175		2.0922	2.1558	2.09144	2.20677	2.22547
TRMT11	1	36930857	37002079	2.75598	0.0280244		2.08352	2.12527	2.09876	2.17879	2.18372
HINT3	1	37008063	37024203	3.21526	0.0131162		1.94655	2.01929	1.95634	2.06404	2.09628
NCOA7	1	37043803	37194713	4.07558	0.00308259		2.05078	2.09129	2.06601	2.12684	2.1158
LOC110260188	1	37199436	37203560	5.34835	0.000350361		2.00671	2.12411	2.02998	2.13707	2.0865
HEY2	1	37219887	37231321	0.357751	0.83857		2.04239	2.02855	2.05476	2.01821	2.06185
LOC110260189	1	37231665	37482731	1.9676	0.0991836		2.07699	2.08788	2.0637	2.10914	2.11369
HDDC2	1	37640628	37660751	2.63844	0.0339595		2.06324	2.05187	2.12595	2.08015	2.05059
TPD52L1	1	37667476	37761670	1.97645	0.0978246		2.0658	2.05601	2.08403	2.10109	2.10048
RNF217	1	37784359	37912122	3.42542	0.0092322		2.0849	2.14902	2.10068	2.15481	2.17109
LOC110256655	1	37912219	37952553	4.91334	0.000738588		2.21187	2.27204	2.16885	2.19694	2.16432
NKAIN2	1	38014252	39040215	0.809015	0.520115		2.17238	2.19169	2.15969	2.20813	2.20971
LOC102165447	1	38170350	38278975	1.24603	0.291288		2.24293	2.28693	2.24177	2.30875	2.26825
LOC106508857	1	38967784	38983252	0.471907	0.756359		2.16223	2.1786	2.16158	2.19961	2.23629
TRDN	1	39180544	39567245	1.08862	0.362098		2.10083	2.13589	2.09274	2.1527	2.22817
LOC102166321	1	39187430	39199128	1.42267	0.22614		2.14004	2.192	2.12367	2.1741	2.29062
LOC110260190	1	39300049	39356285	0.822241	0.51172		2.0977	2.11519	2.07376	2.12904	2.20936
CLVS2	1	39680741	39755398	0.449509	0.77274		2.18631	2.19433	2.18256	2.23007	2.23201
SMPDL3A	1	39848641	39869184	2.64516	0.0335897		2.09962	2.15645	2.10298	2.14369	2.21197
FABP7	1	39872198	39876272	1.03411	0.389631		2.19858	2.23432	2.17343	2.17904	2.12336
PKIB	1	39913753	40022971	3.39536	0.00970903		2.07741	2.12083	2.07298	2.13874	2.19924
LOC102157594	1	40022800	40089690	0.714511	0.582503		2.10505	2.12606	2.10787	2.13614	2.15989
SERINC1	1	40099323	40141552	5.61766	0.000220636		2.09112	2.20049	2.10884	2.19363	2.2487
HSF2	1	40147267	40180308	2.82355	0.0250833		2.07702	2.15354	2.10143	2.13684	2.16307
LOC110260218	1	40624297	40639358	2.6624	0.0326578		2.10941	2.1712	2.1125	2.15341	2.26204
LOC102158650	1	40659251	40685914	3.96858	0.00369581		2.0561	2.098	2.02819	2.09157	2.13631
GJA1	1	40988818	41002129	2.29576	0.059062		2.0761	2.11844	2.05268	2.07977	2.15229
TBC1D32	1	41057782	41265416	2.71679	0.0298816		2.07091	2.12966	2.10009	2.17429	2.23104
LOC106507559	1	41480764	41775481	2.5829	0.0371722		2.06104	2.14052	2.08932	2.18096	2.23195
LOC106506546	1	42125377	42344158	1.46045	0.213996		2.17615	2.21983	2.18278	2.25295	2.26455
MAN1A1	1	42729722	42896290	2.75554	0.0280447		2.11922	2.16756	2.11685	2.17716	2.20103
FAM184A	1	43003765	43113643	1.4555	0.215552		2.12393	2.13957	2.10297	2.10639	2.1751
MCM9	1	43171906	43268533	7.5321	8.21726e-06		2.0548	2.13056	2.09066	2.15208	2.15209
ASF1A	1	43200339	43215019	0.871716	0.481096		2.09799	2.12995	2.09553	2.12692	2.16623
LOC110260244	1	43305444	43325766	0.916627	0.454394		2.10741	2.11926	2.15541	2.13477	1.98129
LOC110260246	1	43339517	43391526	5.52959	0.00025667		2.12621	2.19579	2.12501	2.17085	2.177
CEP85L	1	43392630	43564835	3.9115	0.00407086		2.21749	2.25313	2.29952	2.32197	2.404
PLN	1	43449354	43458925	4.58309	0.00129912		2.18651	2.3224	2.13967	2.20146	2.2184
SLC35F1	1	43653453	44057851	0.646607	0.629645		2.15177	2.16578	2.15666	2.17939	2.17869
LOC110260250	1	44146633	44153664	4.03668	0.00329287		1.91514	1.98848	1.96863	2.07784	2.37216
NUS1	1	44156771	44186224	2.97447	0.0195594		2.02675	2.06706	2.03673	2.09809	2.15802
LOC100520342	1	44204855	44230097	5.27451	0.000397689		1.9136	1.97538	1.94898	2.05192	2.16642
GOPC	1	44239364	44285886	4.08814	0.00301759		2.06138	2.13603	2.0882	2.17441	2.16881
DCBLD1	1	44301108	44373712	2.89113	0.0224434		2.02381	2.05885	2.05762	2.10336	2.05347
ROS1	1	44409877	44535784	1.26144	0.285027		2.13234	2.1562	2.13503	2.15888	2.19726
LOC110260270	1	44514901	44549124	1.09154	0.360669		2.17108	2.18055	2.20017	2.19758	2.23235
VGLL2	1	44549407	44557793	4.34493	0.00194999		1.88782	1.75097	1.88691	1.82827	1.83326
RFX6	1	44765451	44826884	1.02359	0.39513		2.08064	2.11144	2.09213	2.14731	2.1566
LOC110260274	1	44844374	44889583	1.13412	0.340322		2.18654	2.19917	2.18477	2.23279	2.17217
GPRC6A	1	44852731	44875518	0.59462	0.666772		2.21905	2.22912	2.2241	2.26016	2.19192
FAM162B	1	44889582	44897184	1.03824	0.387491		1.95921	1.95118	1.99023	1.95281	2.04009
KPNA5	1	44900495	44941219	2.44489	0.0464816		1.94959	2.02649	1.96432	2.07	2.10535
ZUFSP	1	44939914	45013764	3.26618	0.0120488		2.09705	2.15331	2.109	2.18365	2.24327
RSPH4A	1	44964433	45004925	2.41763	0.0485698		2.05193	2.08458	2.06642	2.13348	2.21708
LOC102160776	1	45063293	45084132	4.53577	0.00140842		1.88176	1.92274	1.9149	2.05014	2.13865
LOC106508867	1	45092968	45104543	4.11576	0.00287937		1.97071	2.03108	2.02934	2.05454	1.96686
LOC102161201	1	45106872	45128389	0.267977	0.898463		1.99481	2.01411	2.00032	2.01943	1.99723
PTP4A1	1	45169913	45180293	1.80173	0.128187		1.99291	2.0517	2.00378	2.02075	2.13871
PHF3	1	45219390	45295074	4.68424	0.00109297		2.03163	2.11001	2.0415	2.10696	2.16974
EYS	1	45306446	46649722	1.55721	0.185501		2.07657	2.11234	2.07964	2.15377	2.17656
LOC106508869	1	48524563	48531448	4.73972	0.000994063		2.08709	2.15047	2.05548	2.19763	2.25266
LOC110256669	1	48663775	48667588	0.516456	0.723693		2.12744	2.18131	2.1461	2.15044	2.0878
LOC110259411	1	48883583	48886133	3.91878	0.00402101		1.75381	1.57777	1.66509	1.62662	1.82342
ADGRB3	1	48885885	49619783	1.00906	0.402822		2.1402	2.16007	2.13115	2.18821	2.19907
LOC110256955	1	49687796	49722112	1.5744	0.180811		2.08616	2.11992	2.06855	2.15187	2.20879
LMBRD1	1	49869184	49977984	3.60784	0.00679633		2.10136	2.1654	2.12736	2.18266	2.2101
LOC110260294	1	49997309	50049598	0.990537	0.412787		2.08806	2.10575	2.09226	2.12111	2.15649
COL19A1	1	50044394	50402256	1.35509	0.24939		2.13031	2.15725	2.13425	2.18093	2.18011
COL9A1	1	50403355	50498356	1.5305	0.193003		2.0998	2.07634	2.10537	2.11213	2.15065
FAM135A	1	50579709	50716185	4.48092	0.00154659		2.08653	2.16723	2.12021	2.18702	2.20173
SMAP1	1	50721573	50942193	4.14708	0.00273021		2.04091	2.08886	2.06901	2.10649	2.12773
B3GAT2	1	50941967	51041586	1.68381	0.153408		2.10044	2.1004	2.11754	2.1592	2.14042
LOC110256957	1	51083726	51090346	0.969556	0.4243		2.18317	2.17682	2.20742	2.19558	2.02314
LOC110256958	1	51284082	51288050	0.896518	0.466219		2.07051	2.03278	2.06955	2.11036	2.14822
LOC102157778	1	51369470	51429036	0.406543	0.803912		2.08521	2.08003	2.08325	2.10831	2.09108
MIR30C-2	1	51383782	51383861	1.13368	0.340524		1.86269	1.74483	1.83444	1.75315	1.93837
MIR30A	1	51412827	51412933	1.85925	0.117333		1.78765	1.65898	1.82319	1.8877	1.76574
RIMS1	1	51785140	52246456	0.417154	0.796257		2.1362	2.13006	2.1342	2.15939	2.18162
LOC106508874	1	52233237	52313581	2.55983	0.0385915		2.08658	2.0493	2.08187	2.11106	2.02571
KCNQ5	1	52435332	52939705	0.319911	0.86458		2.11969	2.12523	2.12634	2.14102	2.14104
LOC100511846	1	52944189	52967472	2.16904	0.0722614		2.01016	1.96953	2.04878	2.03602	1.99637
DPPA5	1	52986462	52987596	2.22914	0.0656837		1.4308	1.26688	1.47944	1.61545	1.35764
KHDC3L	1	52996706	52999074	2.69194	0.0311203		1.14214	0.92865	0.947193	0.906657	1.01598
OOEP	1	53006898	53007877	3.07269	0.016624		2.00479	1.79027	2.01822	1.84164	1.5905
DDX43	1	53021166	53040169	2.53498	0.0401792		2.08783	2.12811	2.09118	2.16042	2.28072
LOC100622980	1	53092006	53191216	3.9822	0.0036115		2.0348	2.0774	2.06664	2.105	2.0795
MRAP2	1	53248311	53318111	1.07055	0.37105		2.16546	2.16448	2.13493	2.17032	2.1124
CEP162	1	53332428	53442464	4.60304	0.00125559		2.10335	2.15147	2.11854	2.18588	2.18259
TBX18	1	53836939	53867460	0.589231	0.670662		2.08871	2.0669	2.07708	2.09412	2.03902
LOC102157437	1	54015929	54400999	0.548258	0.700426		2.13132	2.14004	2.12157	2.15269	2.1121
NT5E	1	54400786	54450743	0.902464	0.4627		1.9347	1.89393	1.95957	1.93491	1.86314
SNX14	1	54460645	54547204	4.14746	0.00272844		1.97287	2.0675	1.99847	2.07353	2.11941
SYNCRIP	1	54563112	54598408	4.49502	0.00150982		2.04503	2.12802	2.07034	2.09147	2.19272
LOC102160378	1	55126495	55268553	1.34266	0.253886		2.12409	2.14489	2.12213	2.17004	2.16135
HTR1E	1	55407853	55498273	0.325662	0.860688		2.12987	2.14079	2.13996	2.14472	2.16778
LOC100151959	1	55490715	55491588	1.12264	0.345715		2.12324	2.05305	2.04487	2.06326	1.97299
CGA	1	55552675	55569057	1.57483	0.180697		1.9941	2.03959	2.0024	2.02662	2.12478
ZNF292	1	55615250	55713103	7.00544	2.03018e-05		2.0624	2.16561	2.08741	2.14655	2.18094
SMIM8	1	55753912	55763969	1.30152	0.269272		1.96293	1.99677	1.95836	1.99094	2.05906
C1H6orf163	1	55765627	55788627	1.67147	0.156298		1.94765	1.95846	1.97467	2.01487	1.9743
LOC110260320	1	55790266	55794688	3.49663	0.00819298		1.78903	1.82232	1.80732	1.96819	1.9515
CFAP206	1	55821511	55854203	2.60225	0.0360206		1.93005	1.99063	1.93557	1.98065	2.08071
SLC35A1	1	55859619	55895785	6.46125	5.1741e-05		2.03485	2.1055	2.0494	2.08911	2.11256
RARS2	1	55906508	55982094	6.20459	8.04474e-05		2.09852	2.17052	2.11113	2.16312	2.19538
ORC3	1	55982132	56044244	6.18681	8.2945e-05		2.11922	2.19534	2.11431	2.14995	2.18325
AKIRIN2	1	56047188	56075342	9.1448	5.20785e-07		2.01793	2.11189	2.008	2.10997	2.08706
SPACA1	1	56378300	56395497	1.2258	0.299688		2.06087	2.117	2.0682	2.08426	2.08822
CNR1	1	56466022	56493275	1.65925	0.159206		2.14567	2.11401	2.1555	2.09813	2.10495
LOC100739087	1	56689050	56689768	2.17434	0.0716571		2.03305	1.92772	2.08539	1.88393	1.80948
LOC110256959	1	56798164	56812414	0.402792	0.806611		2.04918	2.02843	2.05028	2.07404	2.0433
RNGTT	1	56852864	57061985	4.88473	0.00077566		2.04699	2.12805	2.05782	2.12249	2.16066
LOC110260329	1	57073420	57078301	8.67531	1.16017e-06		2.13984	2.25657	2.10752	2.2048	2.21524
PNRC1	1	57128100	57132071	0.867812	0.483466		1.8825	1.85211	1.84392	1.76285	2.00982
SRSF12	1	57145078	57166138	6.72021	3.3148e-05		2.00763	2.10422	2.01288	2.03344	2.05767
PM20D2	1	57188019	57219243	9.85567	1.55478e-07		2.11759	2.22674	2.13501	2.21211	2.25109
GABRR1	1	57222027	57285918	0.617528	0.650318		2.00987	2.02681	2.04009	2.03699	1.97925
GABRR2	1	57287265	57332342	1.19428	0.313174		1.85665	1.83754	1.88581	1.92304	1.8351
UBE2J1	1	57340622	57364263	8.05825	3.33376e-06		2.03907	2.12799	2.07391	2.11388	2.15267
RRAGD	1	57374047	57424058	2.64487	0.0336051		1.90963	1.96564	1.93132	1.97521	1.96873
ANKRD6	1	57437947	57648262	0.689874	0.599406		2.02054	2.0234	2.04783	2.04677	1.99134
LYRM2	1	57651682	57654895	0.432203	0.785347		2.02874	2.05282	2.03812	2.08751	1.92982
MDN1	1	57660222	57826362	2.44892	0.0461803		2.01364	2.03906	2.05568	2.06748	2.04279
CASP8AP2	1	57834251	57864837	10.0063	1.20429e-07		1.98785	2.07677	2.01906	2.09002	2.06011
GJA10	1	57879740	57881395	1.36599	0.245505		2.18349	2.24537	2.24498	2.14723	1.90245
BACH2	1	57881203	58281740	0.635395	0.637585		2.0358	2.05879	2.04642	2.05506	2.03419
LOC110260363	1	58142090	58145270	1.35182	0.250564		2.21872	2.24854	2.22277	2.13926	2.13937
LOC110260365	1	58289005	58362923	1.30095	0.26949		2.07867	2.10292	2.06686	2.07673	2.09848
LOC102157779	1	58446821	58458325	0.526461	0.716363		1.9901	1.96838	1.96621	1.9589	1.82092
MAP3K7	1	58482046	58548087	3.02892	0.0178747		2.11554	2.18475	2.10958	2.16718	2.14607
LOC106508895	1	59009766	59096329	1.33132	0.258049		2.16578	2.19384	2.14934	2.20958	2.18216
EPHA7	1	60771567	60944092	0.922769	0.450825		2.10056	2.13974	2.08798	2.14567	2.20056
LOC106508897	1	60956234	61106466	1.30175	0.269182		2.12296	2.16856	2.13394	2.18419	2.22237
LOC110260379	1	62461472	62665491	1.81272	0.126043		2.11452	2.16455	2.09981	2.19147	2.18993
MANEA	1	62887689	62945586	2.95416	0.0202271		2.10797	2.20971	2.12928	2.20861	2.22546
LOC110256961	1	63245159	63247047	0.514917	0.724821		2.23102	2.26534	2.26038	2.29489	2.17059
LOC102159560	1	63279427	63296921	0.610902	0.655063		1.98742	1.99136	1.9817	2.02616	2.16891
LOC106508899	1	63294922	63402741	1.99942	0.0943778		2.154	2.19535	2.14245	2.21323	2.24354
LOC110260380	1	63603720	63638506	1.23524	0.295744		2.22183	2.26245	2.2203	2.21687	2.17707
UFL1	1	63638589	63698931	5.36676	0.000339464		2.09746	2.20966	2.136	2.1902	2.26018
FHL5	1	63705864	63754079	1.07509	0.368783		2.15172	2.18865	2.14895	2.18561	2.19057
GPR63	1	63911304	63974415	1.9303	0.105111		2.09525	2.12541	2.12299	2.15497	2.14872
NDUFAF4	1	64038277	64044824	0.882016	0.474879		1.98944	2.02094	1.97974	2.00585	2.05222
KLHL32	1	64078669	64307183	2.71075	0.0301779		2.09499	2.10198	2.10517	2.16178	2.16811
MMS22L	1	64306078	64459956	2.69031	0.0312034		2.12602	2.18381	2.12948	2.20639	2.22173
LOC102160801	1	64486529	65460214	1.3989	0.23409		2.12636	2.16911	2.11792	2.18622	2.2169
LOC106508906	1	65399381	65769247	0.610795	0.65514		2.13876	2.13764	2.12671	2.16493	2.16204
POU3F2	1	65835375	65842872	1.52643	0.19417		1.81989	1.75084	1.81865	1.81965	1.94311
FBXL4	1	65872119	65936442	3.08914	0.0161765		2.1057	2.17232	2.12361	2.14342	2.21727
FAXC	1	66223926	66309800	1.30782	0.266863		1.90599	1.9086	1.92952	1.97285	1.96737
COQ3	1	66321288	66347088	4.48917	0.00152496		1.87215	1.94785	1.92754	2.01162	2.04827
PNISR	1	66349065	66382205	4.20831	0.00246035		1.99413	2.0814	2.01572	2.06911	2.1398
USP45	1	66387616	66454806	5.04755	0.000586902		1.96765	2.05059	1.98524	2.07538	2.13242
TSTD3	1	66459042	66467856	1.37335	0.24291		1.94515	1.9975	1.97712	1.99346	2.0863
CCNC	1	66472622	66499754	4.26703	0.00222653		1.98826	2.0829	2.00237	2.0801	2.14849
PRDM13	1	66539061	66546506	5.62526	0.000217774		1.7621	1.56546	1.79603	1.64764	1.79065
MCHR2	1	66837664	66856947	0.490155	0.742981		2.07371	2.06306	2.06886	2.09846	2.13591
LOC100515111	1	66896988	66971133	1.79955	0.128615		2.09686	2.13262	2.10728	2.1449	2.17838
SIM1	1	67213685	67294455	2.48992	0.0432203		2.07795	2.05166	2.09303	2.07754	2.05842
ASCC3	1	67331939	67657080	2.73707	0.0289061		2.05835	2.12956	2.06576	2.14119	2.17394
LOC110260404	1	67657170	67667283	5.08887	0.000546772		2.07282	2.17801	2.08663	2.17227	2.1623
GRIK2	1	68052086	68680448	1.44727	0.218165		2.09985	2.14338	2.08538	2.15873	2.18616
LOC110260405	1	70767830	70827149	0.46404	0.762119		2.1893	2.18679	2.16904	2.17844	2.18158
HACE1	1	70994033	71104998	2.49916	0.0425791		2.02422	2.09073	2.03863	2.08916	2.13286
LIN28B	1	71173291	71296131	3.00401	0.0186272		2.03094	2.09456	2.04117	2.09987	2.1504
LOC110256964	1	71310406	71312596	2.06302	0.0854234		2.18996	2.07672	2.15155	2.07667	2.10499
BVES	1	71316354	71360255	1.36716	0.24509		2.11664	2.14419	2.14165	2.12692	2.09661
LOC106508909	1	71359412	71421590	1.26532	0.283468		2.05417	2.08014	2.06191	2.05123	2.11254
POPDC3	1	71380760	71400134	1.47483	0.209528		2.05249	2.08454	2.05293	2.04273	2.15147
PREP	1	71496299	72027308	6.63186	3.85862e-05		2.088	2.13547	2.09601	2.125	2.10901
LOC110260407	1	72063705	72083070	0.867432	0.483698		2.11014	2.14078	2.12336	2.10905	2.03201
LOC110260408	1	72085766	72134790	3.16479	0.0142659		2.04735	2.09346	2.03967	2.0778	2.043
LOC106507207	1	72208946	72214958	0.937022	0.442621		1.71057	1.63152	1.71807	1.69314	1.77743
PRDM1	1	72309096	72335474	0.472344	0.756038		1.96157	1.93606	1.93152	1.93539	1.97473
ATG5	1	72343950	72520402	10.6015	4.39855e-08		2.09115	2.16052	2.08351	2.1239	2.12301
LOC110259431	1	72517104	72541418	10.2589	7.85045e-08		2.15728	2.2609	2.16667	2.18948	2.21767
CRYBG1	1	72552858	72763553	9.99154	1.23476e-07		2.06744	2.12676	2.06055	2.08602	2.09758
RTN4IP1	1	72763453	72816450	0.27386	0.894753		2.02583	2.0243	2.03451	2.05471	1.99789
QRSL1	1	72815601	72846871	6.25575	7.3673e-05		2.04154	2.12913	2.07092	2.09969	2.10758
LOC110260421	1	72847270	72875393	2.13102	0.0767423		2.03504	2.07243	2.06155	2.06863	2.07898
LOC100519934	1	73119758	73124368	23.7135	3.2859e-17	EW-NEW	2.2372	2.36528	1.91526	2.01962	3.3609
LOC100521350	1	73130766	73131276	1.92613	0.105794		2.76368	2.48285	2.58287	2.74296	2.65428
C1H6orf203	1	73162330	73174266	0.448228	0.773675		1.92514	1.91757	1.94748	1.98314	1.88725
BEND3	1	73184745	73224663	1.73309	0.142357		1.88912	1.83758	1.93379	1.89292	1.88134
PDSS2	1	73234950	73510533	9.41257	3.30106e-07		2.07073	2.15595	2.08339	2.13733	2.1746
LOC102159561	1	73510556	73539717	3.14603	0.0147179		2.02939	2.08801	2.05392	2.08062	2.05292
LOC110260430	1	73511931	73550557	1.82012	0.124618		1.95886	2.00299	1.97543	1.99849	2.03017
SOBP	1	73549778	73722689	0.141439	0.966658		2.06842	2.06817	2.07024	2.06088	2.01572
LOC102159995	1	73805547	73833458	0.327045	0.85975		1.92273	1.90157	1.93527	1.95823	1.83957
SCML4	1	73838808	73982634	6.16146	8.664e-05		2.08445	2.10071	2.14785	2.15512	2.07668
SEC63	1	74003428	74078605	8.67262	1.16552e-06		2.00536	2.11644	2.0275	2.0976	2.12685
OSTM1	1	74139326	74181165	11.401	1.14437e-08		2.0385	2.13284	2.04629	2.10828	2.21186
NR2E1	1	74266667	74292686	3.52111	0.00786316		1.96955	1.88183	1.97692	1.86711	1.92225
SNX3	1	74306450	74349735	9.26547	4.24025e-07		2.07993	2.17631	2.08604	2.13934	2.19536
AFG1L	1	74367421	74590766	9.41803	3.27053e-07		2.06243	2.1528	2.07071	2.1376	2.1705
FOXO3	1	74626673	74760323	1.06118	0.375761		1.98824	2.02637	1.98454	2.01189	1.98518
LOC106508914	1	74762556	74768418	0.403686	0.805968		1.88481	1.85563	1.90776	1.91069	1.89178
LOC106508915	1	74771767	74836100	0.150806	0.96256		1.96221	1.96764	1.97513	1.96738	1.87677
ARMC2	1	74923824	75081742	4.58499	0.00129491		2.03678	2.0854	2.03871	2.04223	2.01155
LOC110260564	1	75033094	75035042	1.32844	0.259117		1.98231	2.01545	2.04272	2.01736	1.67263
SESN1	1	75056731	75170374	10.9905	2.28248e-08		2.10554	2.23067	2.10646	2.15129	2.22517
LOC102163847	1	75118461	75118918	3.68768	0.0059413		2.27191	2.35715	2.30306	2.03819	2.39749
LOC106508918	1	75141990	75161723	9.5543	2.59403e-07		2.08121	2.22361	2.08046	2.13483	2.22654
CEP57L1	1	75170989	75228210	8.19586	2.6339e-06		2.07075	2.18446	2.0605	2.10639	2.25781
C1H6orf183	1	75228135	75431571	7.51527	8.45809e-06		2.12193	2.18599	2.13585	2.14514	2.15292
LOC110260563	1	75358038	75377760	0.848214	0.495488		2.15542	2.18289	2.16302	2.13952	2.25251
CD164	1	75441568	75458140	8.61904	1.27723e-06		2.08315	2.18796	2.0948	2.08613	2.19095
LOC102164525	1	75458244	75490563	11.35	1.2468e-08		2.18077	2.26277	2.15401	2.1397	2.16948
PPIL6	1	75465290	75508250	11.7836	6.02508e-09		2.15476	2.23157	2.13904	2.12799	2.15953
SMPD2	1	75508303	75511572	1.85958	0.117274		1.66324	1.43021	1.62623	1.57119	1.47828
MICAL1	1	75511692	75522760	2.39907	0.0500432		1.67541	1.4523	1.67667	1.54824	1.50168
ZBTB24	1	75531034	75548795	0.808187	0.520643		1.95041	1.90367	1.98063	1.92261	1.89183
AK9	1	75558009	75693415	6.85235	2.64121e-05		2.03037	2.08219	2.02195	2.06447	2.13143
FIG4	1	75694151	75847021	7.59025	7.43688e-06		2.03643	2.08139	2.06519	2.13904	2.15223
LOC102157516	1	75811320	75867343	1.14466	0.335429		2.15957	2.17465	2.13857	2.1591	2.11409
WASF1	1	76107595	76180335	3.42854	0.00918406		1.38141	1.43697	1.38825	1.40951	1.44653
CDC40	1	76179169	76234690	4.81635	0.000871961		2.05037	2.13649	2.04917	2.12319	2.15482
METTL24	1	76243969	76367789	7.49161	8.80857e-06		2.16933	2.23181	2.1694	2.1855	2.20795
DDO	1	76391112	76417147	0.638614	0.635302		1.98425	1.98826	1.96253	2.00896	2.04001
SLC22A16	1	76423386	76468267	0.599486	0.663266		1.92136	1.91408	1.92837	1.96896	1.9465
LOC110260565	1	76478162	76599130	7.33791	1.14685e-05		2.14924	2.22151	2.16749	2.17513	2.16782
CDK19	1	76589050	76793476	9.64255	2.23273e-07		2.03517	2.1299	2.04981	2.11633	2.15161
LOC106507578	1	76827094	76833774	5.12978	0.000509739		1.86085	1.96357	1.8446	1.95593	2.12069
AMD1	1	76839448	76863745	8.22305	2.51413e-06		2.06632	2.15605	2.062	2.08021	2.20099
GTF3C6	1	76896761	76909758	13.6962	2.50612e-10		1.64871	1.69722	1.77395	1.9369	1.9229
RPF2	1	76917114	76959227	2.9981	0.0188101		1.89304	1.96673	1.9202	1.99844	2.0717
SLC16A10	1	76998359	77139534	5.19932	0.000452439		1.91105	1.97943	1.92592	1.99227	2.0024
LOC110260579	1	77105647	77111774	0.758087	0.55323		1.96687	1.99294	1.97887	1.99506	1.84718
MFSD4B	1	77159351	77176921	5.75262	0.000174971		2.01775	2.09273	1.99161	2.01881	2.07029
REV3L	1	77196592	77400551	8.9246	7.58071e-07		2.08267	2.19928	2.0983	2.14054	2.1734
LOC102167874	1	77400097	77477365	13.4651	3.67034e-10		2.07853	2.16966	2.08252	2.12001	2.1066
LOC110260596	1	77400918	77414858	5.7784	0.000167389		1.9956	2.09135	1.98895	2.05915	2.09962
LOC106508920	1	77417897	77426145	5.93288	0.000128352		2.14907	2.25221	2.19129	2.16434	2.29202
TRAF3IP2	1	77483997	77541557	0.648687	0.628176		1.88518	1.9218	1.89354	1.93483	1.87615
LOC106508921	1	77540954	77544726	1.34454	0.253201		1.98814	2.05808	2.01019	1.99104	2.0566
FYN	1	77584675	77810605	0.192489	0.942238		2.01636	2.03359	2.01692	2.03325	1.96361
LOC106508922	1	77608027	77609962	2.18988	0.0699121		1.94497	1.84121	1.97414	1.92982	1.99293
LOC102158093	1	77694902	77696055	0.660494	0.619867		2.15716	2.20386	2.17948	2.109	2.30335
WISP3	1	78005442	78020595	2.55861	0.0386682		2.09148	2.11193	2.13643	2.07562	2.15196
LOC106508925	1	78013590	78017842	2.09092	0.081754		2.25006	2.30246	2.24731	2.2004	2.37154
TUBE1	1	78018113	78048466	6.55688	4.38952e-05		2.14538	2.26214	2.166	2.17223	2.21948
FAM229B	1	78048496	78063211	4.32249	0.00202596		2.1338	2.23062	2.15746	2.17035	2.30091
LAMA4	1	78071990	78224564	5.2068	0.000446674		2.16487	2.21614	2.16694	2.16714	2.17911
LOC102159376	1	78538921	78606947	4.7176	0.00103239		2.18174	2.26217	2.17796	2.25068	2.1899
MARCKS	1	79789796	79795895	0.394795	0.812347		1.7328	1.70728	1.75876	1.69341	1.71305
HDAC2	1	79867713	79901597	4.35241	0.0019253		2.02402	2.10272	2.03867	2.10503	2.15085
HS3ST5	1	79956485	80140140	1.68424	0.15331		2.09021	2.10816	2.09792	2.13141	2.14045
LOC110259440	1	80223165	80245666	2.78961	0.026521		1.98006	1.95239	1.98254	2.03751	2.12456
LOC110256965	1	81170730	81268604	1.70057	0.149564		2.16212	2.21349	2.15963	2.19199	2.22821
FRK	1	81606599	81714543	2.86769	0.023327		2.12799	2.17581	2.13166	2.17222	2.18321
NT5DC1	1	81745918	81880691	4.00749	0.00345998		2.06764	2.09608	2.11439	2.13138	2.10237
COL10A1	1	81766829	81773818	1.11	0.35173		2.16645	2.1993	2.18258	2.1477	1.98676
TSPYL4	1	81888946	81893643	1.86193	0.116849		2.08806	2.02713	2.14968	2.04574	1.82846
TSPYL1	1	81906168	81909461	0.804294	0.523132		2.07784	2.06584	2.12736	2.00376	2.01481
DSE	1	81996894	82063847	6.48407	4.975e-05		2.03394	2.08649	2.03338	2.08368	2.08195
FAM26F	1	82085781	82087897	3.91452	0.00405013		1.85634	1.71571	1.97915	1.69132	1.88635
TRAPPC3L	1	82100970	82145418	6.67574	3.57821e-05		2.06904	2.1305	2.07115	2.1191	2.15919
FAM26E	1	82109042	82119480	1.00238	0.406392		2.0457	2.08366	2.05033	2.09054	2.04628
FAM26D	1	82109535	82154349	7.01695	1.99044e-05		2.08943	2.15875	2.09731	2.1242	2.19889
RWDD1	1	82161371	82180325	2.80135	0.0260148		2.09425	2.15017	2.10982	2.14111	2.16758
LOC102162764	1	82193289	82217780	4.65198	0.00115492		2.05941	2.13134	2.05734	2.17463	2.12029
LOC100521054	1	82233868	82247374	2.41472	0.0487979		2.09991	1.98866	2.06885	2.13864	2.12464
LOC100152150	1	82250777	82279687	29.5844	5.65098e-21	AW-ED	3.53155	4.00531	2.48146	2.71381	2.87991
LGSN	1	82360058	82388479	1.218	0.302977		2.13037	2.16487	2.13004	2.13813	2.21579
RIPPLY2	1	82427956	82432844	3.15145	0.0145858		1.99923	1.90344	2.00901	1.99385	1.98508
SNAP91	1	82540998	82698652	1.24221	0.29286		2.12819	2.15627	2.13113	2.15901	2.16858
PRSS35	1	82714880	82734883	0.195999	0.940386		2.13671	2.13471	2.12997	2.11583	2.15476
ME1	1	82799878	82989895	4.4529	0.00162228		2.03387	2.08727	2.05011	2.11146	2.11781
RWDD2A	1	82997984	83003583	1.95946	0.10045		1.92075	1.87662	1.97652	1.9288	1.88552
PGM3	1	83003622	83029392	0.855945	0.490722		2.095	2.10273	2.13207	2.1298	2.06822
DOPEY1	1	83029817	83137441	7.3074	1.20852e-05		2.03463	2.10952	2.05178	2.12295	2.16125
UBE3D	1	83140479	83295865	1.63795	0.164398		2.04271	2.06692	2.05007	2.08617	2.05403
LOC110260698	1	83496460	83538622	4.26714	0.00222609		2.28214	2.31502	2.23475	2.3123	2.36552
LOC110260701	1	83806236	83854226	2.83776	0.0245043		2.10321	2.14188	2.09952	2.11693	2.16784
TPBG	1	83847809	83851326	4.0405	0.00327162		1.59263	1.3675	1.64696	1.40761	1.50761
IBTK	1	83973541	84070751	4.71121	0.00104372		2.03067	2.1292	2.05992	2.12311	2.146
FAM46A	1	84545033	84552138	6.08188	9.93448e-05		1.87631	1.84753	2.08697	2.09163	2.00111
LOC110260709	1	84829913	84906006	6.51751	4.69703e-05		2.21085	2.26521	2.17649	2.23505	2.23106
BCKDHB	1	85755819	86017661	5.86229	0.000144911		2.04296	2.09415	2.05378	2.10522	2.10074
TTK	1	86076576	86125334	3.98257	0.00360924		2.07392	2.15185	2.08463	2.13497	2.15923
ELOVL4	1	86163845	86196036	2.99514	0.0189023		1.97283	1.99516	2.00402	2.04362	2.02721
SH3BGRL2	1	86416281	86481805	4.31578	0.00204924		1.98801	2.06898	1.99851	2.06869	2.00699
LCA5	1	86596967	86685073	4.41995	0.00171603		2.0151	2.08333	2.04846	2.11275	2.11834
LOC110260718	1	86684443	86777207	1.3844	0.239062		2.05803	2.07755	2.06246	2.09885	2.12369
LOC110260719	1	86909897	86959255	4.5679	0.00133325		2.06536	2.12176	2.07745	2.11461	2.14851
HMGN3	1	86954468	86987465	1.78193	0.132133		2.01825	2.04333	2.03741	2.06148	2.1345
PHIP	1	87116884	87247500	3.8132	0.00480709		2.05138	2.14287	2.04111	2.12016	2.20249
IRAK1BP1	1	87289964	87329926	4.48533	0.00153498		2.11319	2.20033	2.13295	2.21171	2.17645
LOC106508944	1	87330374	87496100	3.38094	0.00994614		2.11643	2.16809	2.13131	2.20103	2.26951
LOC110260728	1	87639667	87670703	0.832865	0.505039		2.14572	2.13686	2.15742	2.15966	2.07531
MEI4	1	88188920	88399072	1.56342	0.183793		2.10026	2.12841	2.11445	2.14745	2.15465
HTR1B	1	88597510	88598682	4.09218	0.00299693		1.89204	1.58685	1.96877	1.75301	1.58103
IMPG1	1	89836013	89986530	1.34234	0.254002		2.06716	2.08578	2.0812	2.10756	2.1046
MYO6	1	89992860	90137767	7.0796	1.7873e-05		1.98865	2.05581	2.00877	2.05452	2.11356
SENP6	1	90166997	90299981	9.06648	5.95155e-07		2.03467	2.14349	2.04005	2.11196	2.13238
FILIP1	1	90427529	90643061	9.8285	1.62815e-07		2.06636	2.14091	2.06667	2.0912	2.15055
TMEM30A	1	90639271	90688004	10.7785	3.26293e-08		2.09032	2.18391	2.09287	2.12766	2.1586
COX7A2	1	90696746	90703407	7.33964	1.14345e-05		1.88846	1.96003	1.85092	1.92589	2.11127
COL12A1	1	90744409	90875127	10.091	1.04318e-07		2.07321	2.13217	2.07379	2.09736	2.13429
CD109	1	92081675	92241079	6.37319	6.01999e-05		2.03386	2.10289	2.05997	2.07035	2.01821
LOC106506626	1	92272630	92286786	11.5347	9.1435e-09		1.98289	2.12702	2.02016	2.08343	2.1412
SLC17A5	1	92286821	92342788	8.63872	1.23502e-06		2.05309	2.14616	2.09733	2.11772	2.18814
EEF1A1	1	92421235	92425053	0.401222	0.807738		1.99149	1.91874	2.07279	1.81076	1.92616
MTO1	1	92447156	92472488	4.02494	0.00335909		1.83984	1.91863	1.86626	1.96065	1.98109
MB21D1	1	92483253	92500376	5.05151	0.000582931		2.04017	2.10416	2.06724	2.03698	2.17898
LOC110256969	1	92951121	92952053	0.216263	0.929308		4.63759	4.71997	4.6608	4.73948	4.63699
LOC110256971	1	92976139	92977077	2.01191	0.0925528		2.11943	2.10832	2.23309	2.07416	1.88309
LOC110259458	1	93007381	93008202	1.19819	0.311474		1.5664	1.4529	1.5559	1.57161	0.995514
LOC110256972	1	93019988	93020917	0.885415	0.472839		2.26285	2.28785	2.28042	2.45057	2.15152
LOC110256976	1	93045974	93046915	16.5794	2.27564e-12		1.07553	1.00362	1.44267	1.39092	0.892518
LOC110259469	1	93111777	93112730	5.46431	0.000287121		3.55144	3.146	3.35817	2.94302	2.89023
LOC110259472	1	93149390	93150316	3.03933	0.017569		2.84182	2.8856	3.00557	2.55817	2.76035
SETBP1	1	94295332	94666560	0.327365	0.859532		2.15448	2.16562	2.16414	2.1353	2.08724
LOC110260756	1	94424407	94444845	0.360795	0.83644		2.16176	2.15525	2.16686	2.12579	2.0735
SLC14A2	1	94838955	95322748	0.28947	0.88474		2.16471	2.1618	2.16014	2.14582	2.07048
SLC14A1	1	95354848	95381492	0.334106	0.854933		2.04898	2.06464	2.04321	2.05734	1.9971
SIGLEC15	1	95475108	95492675	2.22811	0.0657913		1.7944	1.64791	1.82422	1.73257	1.52914
EPG5	1	95493779	95616794	4.6363	0.00118626		2.03043	2.07965	2.04016	2.07145	2.07783
PSTPIP2	1	95631456	95727827	4.07196	0.0031016		1.95116	2.00733	1.95825	2.01049	2.05966
ATP5A1	1	95738789	95750835	1.78396	0.131723		1.93559	2.00307	1.97463	1.98752	2.01157
HAUS1	1	95756297	95774245	8.50649	1.54816e-06		1.84753	1.86615	1.97486	2.01849	2.03924
C1H18orf25	1	95808695	95899307	13.7024	2.48049e-10		2.03943	2.12909	2.03895	2.09024	2.13228
RNF165	1	95951387	96072522	1.69776	0.150203		1.84787	1.75428	1.86189	1.85253	1.73152
LOXHD1	1	96080751	96287034	0.855786	0.490819		2.01153	1.98891	2.03674	2.02629	1.92546
ST8SIA5	1	96291794	96375909	3.73897	0.00544899		1.88971	1.81681	1.95124	1.92988	1.79603
PIAS2	1	96401635	96545798	7.30642	1.21057e-05		2.05055	2.12637	2.06771	2.13595	2.15109
KATNAL2	1	96566852	96676184	2.50969	0.0418599		2.1	2.1288	2.06797	2.09893	2.07809
LOC110260788	1	96575760	96577662	1.83114	0.122525		1.92673	1.87495	1.90799	1.78829	1.71779
HDHD2	1	96682632	96729510	3.06545	0.0168248		1.95943	2.01354	1.9834	2.01921	1.93178
IER3IP1	1	96740718	96763875	6.81929	2.79565e-05		2.03013	2.1394	2.09022	2.1845	2.15354
SKOR2	1	96795362	96842360	1.99834	0.0945377		1.97128	2.00666	1.97755	1.99561	1.97336
SMAD2	1	97415360	97511388	10.7773	3.26933e-08		2.07925	2.17208	2.0688	2.14378	2.17549
ZBTB7C	1	97610293	98015158	0.31881	0.865322		1.93889	1.91618	1.94752	1.94561	1.85204
LOC106508955	1	98121462	98133341	1.8108	0.126415		2.02072	2.08214	2.07438	2.09259	2.08162
CTIF	1	98133313	98455130	0.643593	0.631776		1.85178	1.80557	1.87359	1.85431	1.76509
SMAD7	1	98512800	98543924	0.874295	0.479534		1.64516	1.55032	1.59751	1.59851	1.61172
DYM	1	98642506	99024664	16.3785	3.1462e-12		2.08782	2.18218	2.09327	2.13217	2.1657
C1H18orf32	1	99036269	99043229	2.57882	0.0374196		1.78353	1.86145	1.78619	1.87022	1.94809
RPL17	1	99044511	99048406	1.73556	0.141822		2.0661	2.12381	2.04909	2.06161	1.88324
LIPG	1	99081940	99110671	0.121772	0.974637		1.98825	1.9929	2.00436	1.9904	1.92379
ACAA2	1	99284467	99310759	14.5622	6.03334e-11		2.07571	2.19974	2.06636	2.12233	2.24116
LOC102158467	1	99311334	99314082	4.46207	0.00159711		1.57302	1.69947	1.55171	1.84702	1.91702
MYO5B	1	99418242	99810934	2.74189	0.0286787		2.08014	2.0397	2.12988	2.10305	1.9709
CFAP53	1	99848184	99900001	4.43355	0.0016767		2.15453	2.22971	2.18371	2.20473	2.21542
MBD1	1	99848193	99917347	1.85128	0.118783		2.12113	2.16618	2.15428	2.15308	2.12676
CXXC1	1	99934493	99940125	2.62483	0.0347207		1.54221	1.27121	1.54376	1.4117	1.42176
SKA1	1	99976354	99993492	3.41849	0.00934009		1.82798	1.88943	1.86309	1.94348	1.99546
MAPK4	1	100107429	100291594	1.22367	0.300584		2.07362	2.03239	2.08577	2.07913	1.99572
LOC110260876	1	100246468	100255538	0.628841	0.642245		2.00616	1.95308	1.99944	1.99901	2.02763
MRO	1	100342040	100368355	0.313039	0.869198		2.09609	2.09759	2.10907	2.11086	1.99046
ME2	1	100419404	100475778	6.58747	4.16465e-05		2.00633	2.09526	2.00857	2.10754	2.15436
ELAC1	1	100514662	100536579	5.0515	0.000582942		2.06656	2.13499	2.11742	2.10749	2.05595
SMAD4	1	100521843	100633501	7.93727	4.10162e-06		2.04382	2.12756	2.05919	2.09062	2.0944
LOC102159046	1	100538568	100574519	3.27961	0.0117816		2.03957	2.08582	2.07676	2.05929	2.02056
LOC106506676	1	100637430	100676592	0.403112	0.80638		1.9517	1.9233	1.95984	1.94969	1.92311
MEX3C	1	100678452	100699277	10.2278	8.27433e-08		2.05283	2.13466	2.02171	2.07209	2.13758
LOC110256981	1	100783484	100794001	2.43335	0.0473548		2.15454	2.22194	2.208	2.19535	2.29125
LOC110256982	1	100886852	100908576	6.28033	7.0623e-05		2.0056	2.08031	2.02013	2.0762	2.14209
DCC	1	101518629	103087021	1.33551	0.256503		2.15909	2.19265	2.15676	2.21232	2.2331
LOC106508959	1	103561759	103579925	2.11642	0.0785326		2.06046	2.03123	2.07207	2.09662	2.05133
MBD2	1	103683077	103768372	7.91224	4.28143e-06		2.12911	2.2088	2.11885	2.15973	2.13208
POLI	1	103793779	103820365	7.09871	1.72956e-05		2.09736	2.20801	2.07379	2.13549	2.26473
STARD6	1	103833070	103861514	6.40435	5.70596e-05		2.12335	2.21566	2.13558	2.1496	2.1856
C1H18orf54	1	103861579	103885057	2.40789	0.0493375		2.07318	2.1702	2.08233	2.14612	2.12819
LOC102160380	1	103906058	103922190	1.82144	0.124366		2.23075	2.28388	2.22787	2.21484	2.30657
LOC110259490	1	104098487	104125477	7.5882	7.46309e-06		2.2118	2.2565	2.13302	2.12243	2.30633
LOC106508962	1	104157113	104169200	8.93951	7.39026e-07		2.40423	2.42151	2.61105	2.30234	2.67474
RAB27B	1	104241500	104418721	3.90946	0.00408494		2.14282	2.20267	2.14264	2.1743	2.19566
CCDC68	1	104424413	104474581	4.08867	0.00301486		2.04801	2.09197	2.06665	2.10913	2.183
TCF4	1	104718809	105079919	5.07892	0.000556178		2.12881	2.18801	2.11602	2.12161	2.16965
LOC110256984	1	105082987	105101297	1.5714	0.181622		2.15674	2.19014	2.15555	2.13429	2.15664
LOC110256985	1	105162524	105177112	0.449706	0.772597		2.21622	2.22782	2.21418	2.18128	2.14799
TXNL1	1	105974021	106013408	5.19897	0.000452713		1.98012	2.1021	2.01149	2.08196	2.18325
WDR7	1	106036012	106411690	5.54783	0.000248755		2.07389	2.14567	2.07938	2.11579	2.14067
LOC102164252	1	106511500	106750239	0.302675	0.87609		2.09905	2.09167	2.08666	2.08409	2.0379
ST8SIA3	1	106683536	106701165	0.720846	0.578197		2.0532	2.04357	2.03987	2.0216	1.99452
ONECUT2	1	106751346	106812484	0.805374	0.522441		2.05133	2.01852	2.04125	2.02435	1.97776
FECH	1	106861628	106898407	1.61426	0.170351		1.99001	2.03473	2.00687	2.03769	2.02542
LOC110260892	1	106898490	106906948	0.586036	0.672971		1.86261	1.89598	1.88811	1.91551	1.83133
NARS	1	106911267	106933105	5.15875	0.000485045		2.00573	2.07913	1.98964	2.03025	2.04648
MTFMT	1	106970620	107001563	7.39643	1.0372e-05		1.97629	2.09531	1.98354	2.04924	2.16014
SPG21	1	107011731	107036353	4.85502	0.000816125		2.02649	2.11204	2.07735	2.06241	2.03577
ANKDD1A	1	107095472	107185484	0.254151	0.907033		1.97677	1.95458	1.97789	1.96494	1.84236
LOC100737265	1	107108527	107109516	2.48794	0.0433591		2.10679	2.06162	1.97198	1.94774	1.90942
PLEKHO2	1	107186284	107209226	1.17462	0.321843		1.81241	1.68839	1.81823	1.7694	1.5578
PIF1	1	107218580	107227171	2.51151	0.0417369		1.82788	1.67352	1.91554	1.79895	1.66908
LOC110260912	1	107219076	107234524	1.40366	0.232478		1.777	1.67926	1.826	1.79528	1.7213
RBPMS2	1	107259302	107296527	0.536617	0.708931		1.88037	1.84173	1.9039	1.87906	1.7742
OAZ2	1	107325225	107338475	0.398853	0.809438		1.90584	1.92093	1.87168	1.9145	1.83935
ZNF609	1	107338608	107583347	14.9686	3.10327e-11		2.01961	2.12336	2.0207	2.08702	2.10126
LOC102168143	1	107353880	107354695	4.34791	0.00194013		2.06908	2.13987	1.98439	2.01415	2.17262
TRIP4	1	107588778	107654679	10.4493	5.68912e-08		1.94378	2.06872	1.98356	2.05055	2.05598
PCLAF	1	107659509	107669477	5.56035	0.000243461		1.89255	2.00326	1.90989	1.96565	1.94463
CSNK1G1	1	107690049	107884054	12.7366	1.2283e-09		2.01715	2.11444	2.02579	2.07032	2.10184
PPIB	1	107886663	107893155	1.14542	0.335082		1.90801	1.81603	1.9362	1.88373	1.68541
SNX22	1	107891698	107897561	2.15174	0.0742693		1.74363	1.56064	1.68675	1.533	1.35333
SNX1	1	107903954	107949920	2.16023	0.0732768		2.08245	2.15328	2.11049	2.08914	2.06809
FAM96A	1	107951618	107969306	6.0335	0.000107962		1.94856	2.03526	1.95594	2.02	2.01243
DAPK2	1	107997274	108131723	0.0376333	0.997291		1.9542	1.95953	1.95006	1.95905	1.91284
HERC1	1	108206172	108404149	10.87	2.79638e-08		2.11883	2.21438	2.11175	2.13366	2.20815
FBXL22	1	108408227	108411937	2.34402	0.0546697		1.69319	1.52157	1.72874	1.56873	1.44138
USP3	1	108414358	108515611	15.7271	9.02814e-12		2.10637	2.22263	2.08562	2.12712	2.18609
APH1B	1	108549297	108763279	1.42816	0.22434		2.05751	2.10182	2.06125	2.06905	2.04802
LOC110260967	1	108645922	108649287	0.887964	0.471313		2.09458	2.06696	2.11802	1.98491	2.07405
CA12	1	108649277	108710658	0.117631	0.976203		1.96955	1.95394	1.9653	1.96371	1.87893
RAB8B	1	108772851	108840222	7.61196	7.16502e-06		2.08533	2.16875	2.08323	2.08469	2.09419
RPS27L	1	108881330	108886334	2.597	0.0363295		1.80229	1.88443	1.77906	1.86331	1.95276
LACTB	1	108909690	108924509	5.02308	0.000612027		1.92849	2.03643	1.97929	2.01449	2.00427
LOC102163023	1	108941524	108952743	1.9176	0.107205		2.06748	2.12186	2.06065	2.05033	2.03484
LOC110260973	1	108955548	108979255	4.74178	0.00099058		2.10165	2.17449	2.09138	2.08203	2.02631
TPM1	1	108986981	109016090	0.0819413	0.987893		1.93518	1.93425	1.92359	1.92169	1.88897
LOC102163170	1	109054398	109061345	0.979036	0.419068		2.22092	2.2094	2.23197	2.10876	1.95309
TLN2	1	109208663	109680663	0.556046	0.694746		2.08429	2.09848	2.09629	2.04879	2.02004
MIR190A	1	109225385	109225466	0.617898	0.650054		2.18861	2.15808	2.25069	2.12528	1.8737
LOC102164011	1	109821516	109823848	1.20516	0.308462		2.26287	2.34282	2.3108	2.26838	2.21608
C2CD4B	1	109824467	109827631	3.67698	0.00604933		1.64521	1.44486	1.70238	1.44951	1.58458
LOC100152206	1	109920142	109927760	0.385562	0.818939		1.94955	1.95142	1.95272	1.88382	1.90186
VPS13C	1	109931269	110105519	6.32699	6.51784e-05		2.04638	2.15915	2.04081	2.09605	2.14742
LOC110260990	1	110500117	110570946	4.67687	0.00110682		2.21117	2.27653	2.19576	2.19691	2.18243
RORA	1	110719004	111482807	1.39978	0.233792		2.09625	2.12221	2.07747	2.07004	2.04119
ICE2	1	111489759	111560751	10.3526	6.69898e-08		2.07368	2.19988	2.0633	2.11114	2.18998
LOC106508978	1	111567646	111586007	11.0496	2.06631e-08		2.07144	2.18813	2.07595	2.12245	2.0396
ANXA2	1	111588721	111635064	0.518298	0.722343		2.0358	2.0608	2.02874	2.00267	1.96704
LOC110260996	1	111643468	111840326	3.91092	0.00407486		2.14868	2.18198	2.13335	2.13627	2.14383
FOXB1	1	111997638	112000550	7.82526	4.96983e-06		1.68313	1.35825	1.74155	1.45513	1.59976
BNIP2	1	112272883	112370404	12.8478	1.02103e-09		2.06147	2.15145	2.07154	2.10472	2.127
GTF2A2	1	112371276	112399541	9.10991	5.52693e-07		2.15261	2.27959	2.1843	2.20993	2.25752
GCNT3	1	112424212	112540984	7.21946	1.40556e-05		2.06188	2.13353	2.07719	2.09728	2.10607
FAM81A	1	112548260	112677675	5.91899	0.000131455		2.02062	2.08325	2.02733	2.05473	2.09055
MYO1E	1	112677545	112902005	2.00712	0.0932479		2.01507	2.06208	2.0162	2.04589	2.02727
CCNB2	1	112907047	112942218	6.24275	7.53379e-05		2.00557	2.08694	2.00886	2.0599	2.08348
RNF111	1	112961466	113059606	9.01363	6.51272e-07		2.04059	2.16886	2.05216	2.11095	2.14678
SLTM	1	113085095	113140604	10.2292	8.25555e-08		2.07051	2.17321	2.05571	2.13051	2.1138
MINDY2	1	113171047	113258761	5.9187	0.000131521		1.98179	2.09685	2.01866	2.0829	2.13636
ADAM10	1	113289480	113407940	11.318	1.31559e-08		2.07684	2.19086	2.06035	2.13415	2.17498
LOC102158936	1	113425672	113783744	0.693199	0.597111		2.09627	2.12291	2.0974	2.11262	2.04679
LIPC	1	113433684	113604139	0.2114	0.932023		2.05959	2.06921	2.06623	2.07428	1.96087
AQP9	1	113798380	113848452	10.2481	7.99541e-08		2.321	2.37453	2.26841	2.29173	2.22068
ALDH1A2	1	113932722	114037059	5.43574	0.000301555		2.19928	2.24575	2.1787	2.19834	2.18621
LOC102160341	1	114066375	114119508	3.30755	0.0112446		2.13542	2.17505	2.12961	2.14238	2.10633
POLR2M	1	114256457	114266862	1.23952	0.29397		2.14155	2.1871	2.16863	2.15917	2.20549
LOC102160652	1	114266687	114297565	2.42039	0.0483546		2.11993	2.16405	2.12883	2.13137	2.06526
MYZAP	1	114287622	114386418	0.182794	0.947248		2.02023	2.02436	2.02642	2.03967	1.97028
CGNL1	1	114424148	114628331	0.468689	0.758715		2.00162	2.02461	2.01653	2.03887	1.9763
TCF12	1	114682299	115056363	7.89243	4.42929e-06		2.10524	2.22061	2.11276	2.15278	2.21656
ZNF280D	1	115220018	115345930	4.61045	0.00123982		2.08274	2.20101	2.08415	2.16471	2.22008
LOC110261024	1	115312276	115317680	7.51165	8.51077e-06		2.13849	2.23315	2.33153	2.3371	2.18926
MNS1	1	115471904	115526344	5.36026	0.000343271		2.1289	2.23033	2.1382	2.19275	2.23355
TEX9	1	115526738	115607970	5.00985	0.000626058		2.14659	2.25926	2.17638	2.20879	2.2789
RFX7	1	115732167	115871951	6.14757	8.87349e-05		2.09574	2.1903	2.10124	2.12956	2.22168
LOC110261037	1	115905183	115915030	4.62176	0.00121609		2.20524	2.27293	2.19039	2.21015	2.27966
NEDD4	1	115941945	116069884	6.13904	9.00453e-05		2.08805	2.17062	2.12225	2.15406	2.19369
PRTG	1	116132269	116275678	4.74986	0.000976983		2.12157	2.18415	2.1184	2.15199	2.17953
PYGO1	1	116293361	116326753	7.22411	1.39437e-05		2.10968	2.19844	2.10044	2.14143	2.19921
DNAAF4	1	116331217	116431673	5.12688	0.000512286		2.05239	2.10617	2.12532	2.11434	2.19883
C1H15orf65	1	116435725	116448887	2.63857	0.0339522		1.87916	1.94409	1.90034	1.98616	2.01279
CCPG1	1	116447171	116492917	3.13197	0.0150659		2.0765	2.1572	2.09908	2.13734	2.16295
MIR628	1	116476859	116476938	1.81038	0.126497		2.18076	2.26343	2.08207	2.20125	1.98941
PIGB	1	116492910	116519673	2.52301	0.0409665		2.10056	2.16572	2.10645	2.12205	2.20877
PIGBOS1	1	116519834	116522515	0.0509031	0.99513		1.94352	1.93808	1.9504	1.94955	1.96363
RAB27A	1	116532816	116606477	4.70933	0.00104708		2.01057	2.07315	2.00996	2.07251	2.05762
RSL24D1	1	116612335	116629161	4.93929	0.000706485		2.06139	2.1676	2.08109	2.11276	2.16236
LOC110256986	1	116665078	116670786	0.85529	0.491124		2.22209	2.23858	2.23272	2.14883	2.16329
LOC110256987	1	116687056	116729799	3.7586	0.00527144		2.09584	2.17056	2.10134	2.14689	2.13493
UNC13C	1	117163115	117765125	1.90913	0.108621		2.15421	2.20452	2.14637	2.20012	2.20855
LOC110261071	1	117839270	117907112	0.657638	0.621873		2.13435	2.16026	2.14679	2.17328	2.18806
LOC100516308	1	117937596	117952058	0.404712	0.80523		2.07597	2.0612	2.0723	2.09573	2.13345
WDR72	1	117946022	118161827	1.14794	0.333921		2.10015	2.12836	2.09324	2.15329	2.1894
LOC102167050	1	118899352	118904226	3.35013	0.0104722		1.77632	1.632	1.76289	1.67992	1.67763
ONECUT1	1	118913400	118958140	2.13201	0.0766229		1.96438	1.92276	1.97724	1.98692	1.93525
FAM214A	1	118993862	119124472	8.34541	2.03916e-06		2.06888	2.17688	2.09626	2.14775	2.21499
ARPP19	1	119134318	119157169	2.71468	0.0299849		2.01122	2.09952	2.05074	2.07116	2.21083
MYO5A	1	119165751	119398591	6.90172	2.42633e-05		2.04722	2.1219	2.07115	2.115	2.14057
MYO5C	1	119407298	119536443	0.185206	0.946016		2.18513	2.1862	2.18711	2.16901	2.13645
GNB5	1	119545382	119589860	1.67047	0.156534		2.01502	1.9662	2.03639	2.01558	1.92653
BCL2L10	1	119594004	119607709	3.90914	0.00408718		2.39497	2.40175	2.30082	2.32974	2.31862
MAPK6	1	119725026	119770988	15.2751	1.88247e-11		2.09504	2.19138	2.07462	2.12198	2.20073
LEO1	1	119804992	119842343	3.94034	0.00387688		2.10168	2.15978	2.13562	2.16951	2.12885
LOC102158569	1	119842492	119865318	1.39462	0.235548		2.06088	2.08506	2.08435	2.09738	2.04296
TMOD3	1	119864878	119948795	10.8957	2.67768e-08		2.05079	2.14419	2.05941	2.13296	2.13638
TMOD2	1	119956583	120009372	1.54796	0.188069		2.07659	2.09552	2.11186	2.08695	2.08477
LYSMD2	1	120009417	120043146	3.19688	0.0135241		1.99723	2.04324	2.01454	2.05754	2.09967
SCG3	1	120045302	120090035	6.44768	5.29622e-05		2.09005	2.15061	2.09184	2.09362	2.14832
DMXL2	1	120138249	120298603	4.63145	0.00119614		2.0337	2.10312	2.06715	2.11887	2.19089
GLDN	1	120322417	120399059	1.512	0.19836		2.04858	2.03951	2.07679	2.08356	2.03785
CYP19A3	1	120476890	120556103	6.51443	4.72193e-05		2.19369	2.31382	2.14798	2.17163	2.06143
CYP19A1	1	120596235	120627806	14.6585	5.1524e-11		2.45103	2.89779	2.26162	2.28592	2.16574
CYP19A2	1	120652172	120695899	3.54611	0.00753978		2.19891	2.32888	2.21124	2.24623	2.154
LOC106508998	1	120806755	120808070	2.6085	0.0356565		1.18952	0.940847	1.02798	1.02062	1.28171
TNFAIP8L3	1	120807533	120849830	1.69775	0.150206		2.04825	2.02054	2.07616	2.07865	2.00681
AP4E1	1	120880460	120946045	5.64622	0.000210072		2.07744	2.16907	2.09245	2.13705	2.22692
SPPL2A	1	121067638	121134896	4.35175	0.00192748		2.04138	2.11652	2.05301	2.11413	2.16013
TRPM7	1	121146093	121250227	5.17264	0.000473628		2.04464	2.15322	2.05821	2.1353	2.1749
USP50	1	121272977	121307029	7.30971	1.20374e-05		2.22897	2.33036	2.2697	2.30132	2.27833
USP8	1	121306031	121376154	5.27746	0.000395684		1.9539	2.04863	1.98029	2.06246	2.12358
GABPB1	1	121410276	121488165	7.65989	6.59936e-06		2.01132	2.10058	2.0158	2.09866	2.15475
HDC	1	121505677	121525416	2.04245	0.0882275		2.05257	1.98405	2.06964	2.05321	1.90871
SLC27A2	1	121530449	121578994	1.13739	0.338797		2.07754	2.09327	2.07858	2.11582	2.1319
ATP8B4	1	121629072	121914633	4.50533	0.00148351		2.19701	2.25245	2.18857	2.22514	2.22096
DTWD1	1	122121332	122139322	3.39898	0.00965037		2.14567	2.26526	2.15528	2.22627	2.2294
FAM227B	1	122139343	122373488	2.8908	0.0224558		2.19291	2.26762	2.21919	2.27808	2.2561
FGF7	1	122215878	122278705	3.27698	0.0118335		2.13783	2.23226	2.13474	2.19799	2.21886
GALK2	1	122370616	122542287	8.16746	2.76513e-06		2.16808	2.26282	2.19734	2.25043	2.26159
COPS2	1	122542324	122574462	4.73531	0.0010016		2.10556	2.20449	2.11296	2.14007	2.23491
SECISBP2L	1	122633628	122688611	5.48627	0.000276495		2.13105	2.21404	2.14301	2.20502	2.2233
SHC4	1	122722745	122871424	3.03672	0.0176453		2.1129	2.15366	2.13701	2.1606	2.13573
EID1	1	122810484	122812481	1.1464	0.334628		1.96844	1.90758	1.89723	1.80974	2.00603
CEP152	1	122876146	122979851	4.93124	0.000716292		2.13128	2.18851	2.11986	2.16722	2.2386
FBN1	1	123102011	123359649	2.15109	0.074345		2.15257	2.19161	2.16016	2.18635	2.18828
LOC106506735	1	123413973	123419435	0.687379	0.601131		2.15803	2.20132	2.18146	2.21759	2.20124
DUT	1	123451207	123462267	0.849532	0.494673		2.1377	2.17028	2.14494	2.13232	2.28693
LOC102161909	1	123461312	123548943	0.84279	0.498849		2.14081	2.15145	2.1399	2.16582	2.23216
SLC12A1	1	123481892	123571655	0.852034	0.493129		2.1736	2.18443	2.16608	2.20121	2.26561
CTXN2	1	123570291	123582883	1.31841	0.262859		2.1721	2.21371	2.15488	2.16853	2.09969
MYEF2	1	123582836	123642879	1.0184	0.397861		2.07976	2.12749	2.07795	2.10731	2.18882
SLC24A5	1	123635077	123657205	1.82427	0.123826		2.11343	2.14858	2.07654	2.14259	2.19471
LOC102162952	1	123650158	123672379	0.893831	0.467815		2.1053	2.08449	2.08162	2.10148	2.01018
SEMA6D	1	123987528	124586062	0.312151	0.869792		2.16629	2.18018	2.16607	2.18601	2.16913
LOC110261192	1	125937690	126025315	0.461829	0.763737		2.1433	2.15609	2.1587	2.17475	2.13765
SQOR	1	126078335	126137407	1.38702	0.238155		2.19616	2.22323	2.172	2.18361	2.13305
BLOC1S6	1	126168944	126184813	3.74509	0.00539297		2.12101	2.22002	2.14169	2.21009	2.28684
SLC30A4	1	126236971	126268102	3.43779	0.00904282		2.14604	2.21796	2.1641	2.16254	2.18424
C1H15orf48	1	126304461	126307951	2.06612	0.0850082		2.13127	2.21112	2.12577	2.07661	2.20698
SPATA5L1	1	126314573	126335193	1.38637	0.238379		2.00498	2.04163	2.03505	2.04746	2.01269
GATM	1	126361968	126378705	2.86541	0.0234147		2.02119	2.06057	2.02544	2.07316	1.94712
SLC28A2	1	126472500	126511207	4.03048	0.00332769		2.03145	2.086	2.05981	2.11137	2.11925
LOC106509010	1	126511244	126513958	6.60714	4.02611e-05		2.02641	2.0392	1.93463	2.12506	2.06037
SHF	1	126549736	126570657	1.1896	0.315223		1.9251	1.82639	1.93134	1.88591	1.72717
DUOX1	1	126572533	126603084	2.03262	0.0895981		1.90783	1.78465	1.94261	1.895	1.70877
DUOXA1	1	126605142	126615736	0.98779	0.414281		1.94351	1.89906	1.96549	1.98192	1.87314
DUOXA2	1	126616631	126620359	2.59488	0.0364552		1.85984	1.64486	1.85711	1.78612	1.70396
DUOX2	1	126620468	126641406	1.93896	0.103707		1.97817	1.85142	2.0141	1.9379	1.70427
SORD	1	126659198	126701084	2.09717	0.0809529		2.10206	2.15101	2.10853	2.14948	2.03288
TERB2	1	126738520	126767948	3.11849	0.0154072		1.92786	2.01234	1.93212	2.0157	2.10656
TRIM69	1	126775856	126788628	4.12347	0.00284192		2.15685	2.24591	2.18597	2.20951	2.16046
B2M	1	126865767	126878501	0.379852	0.822999		2.14737	2.17434	2.13785	2.10422	2.04285
LOC110261204	1	126844145	126862899	2.67344	0.0320747		2.22751	2.30079	2.19147	2.20383	2.20778
LOC110261210	1	126884530	126889947	0.47104	0.756993		1.91746	1.9391	1.94875	1.93957	2.00105
SPG11	1	126890464	126998014	4.92833	0.000719875		2.0621	2.12233	2.08416	2.12233	2.09695
EIF3J	1	126998613	127019264	4.32616	0.00201335		2.05588	2.1362	2.07677	2.06823	2.06174
CTDSPL2	1	127029445	127125747	10.6051	4.37194e-08		2.04315	2.17304	2.03799	2.1272	2.1747
CASC4	1	127132387	127238488	6.72233	3.30278e-05		2.08216	2.18565	2.09809	2.1442	2.22153
FRMD5	1	127317660	127653112	4.38433	0.00182342		2.1293	2.16852	2.15004	2.17551	2.14818
WDR76	1	127651765	127741357	7.52163	8.36622e-06		2.06678	2.16349	2.09401	2.15349	2.16219
MFAP1	1	127741407	127756168	4.71812	0.00103147		2.03395	2.11889	2.04332	2.12906	2.17696
SERINC4	1	127760374	127764787	0.722082	0.577358		2.12394	2.20811	2.19348	2.14951	2.0282
SERF2	1	127765760	127767518	1.38009	0.240556		1.59277	1.42149	1.50633	1.45659	1.44697
ELL3	1	127781357	127784803	0.571913	0.683204		1.87233	1.80206	1.82774	1.86184	1.87656
PDIA3	1	127786174	127814096	6.54455	4.4836e-05		1.92391	2.0246	1.94485	2.01962	2.05063
CATSPER2	1	127814349	127831023	3.33957	0.0106588		2.0583	2.12837	2.07417	2.06112	2.13101
STRC	1	127830759	127852392	0.677736	0.60782		1.92825	1.86686	1.93671	1.89852	1.8783
CKMT1A	1	127852533	127859066	1.13612	0.339388		1.91526	1.83563	1.92337	1.86406	1.73692
PPIP5K1	1	127865487	127915501	0.580901	0.676686		1.9401	1.95432	1.96062	2.00009	1.94471
MAP1A	1	127916639	127936952	1.67729	0.154929		1.88962	1.76509	1.91582	1.81276	1.73584
MIR2366-1	1	127928791	127928873	0.930888	0.446139		1.65609	1.50082	1.58527	1.56543	1.84152
LOC100736659	1	127937026	127942424	1.84178	0.120534		2.46125	2.58277	2.42283	2.42456	2.30505
TP53BP1	1	127958500	128032370	13.6576	2.67061e-10		2.08608	2.16412	2.09479	2.12275	2.14924
TUBGCP4	1	128029393	128084039	10.9895	2.28622e-08		2.04693	2.14196	2.08656	2.09404	2.16011
ZSCAN29	1	128084065	128097517	0.717262	0.580631		2.17053	2.19677	2.1713	2.13047	2.02835
ADAL	1	128089422	128125691	6.57685	4.24138e-05		2.10725	2.18953	2.1365	2.11183	2.18117
LCMT2	1	128125674	128131064	1.80944	0.126679		2.14372	2.14944	2.23907	2.13258	2.10683
TGM7	1	128153998	128185105	0.682071	0.604809		2.00506	1.98491	2.03195	2.00377	1.97178
TGM5	1	128191647	128217249	1.10302	0.355088		2.06692	2.0217	2.10887	2.04939	1.90169
EPB42	1	128231863	128253696	0.675648	0.609274		1.99118	1.93549	2.00987	1.98496	1.85314
CCNDBP1	1	128253111	128269534	9.89628	1.45128e-07		2.01481	2.10888	2.00761	2.05447	2.01642
TMEM62	1	128269590	128306128	4.6866	0.00108856		1.89215	1.99474	1.92948	1.991	2.1265
MIR9838	1	128305321	128305392	3.09333	0.0160643		1.94274	1.86018	2.14141	1.90322	1.19914
UBR1	1	128319311	128474330	8.88689	8.08443e-07		2.00503	2.1211	2.01665	2.07596	2.15735
TTBK2	1	128489676	128640094	12.5755	1.6058e-09		2.02139	2.13614	2.03629	2.09841	2.18937
CDAN1	1	128641411	128655556	1.89431	0.111145		1.96391	1.86381	2.01974	1.91045	1.75194
STARD9	1	128656375	128808951	1.24841	0.290313		2.05976	2.1076	2.06384	2.05916	2.02035
HAUS2	1	128820551	128839027	9.41264	3.30065e-07		1.98174	2.11099	2.0168	2.03119	2.17454
LRRC57	1	128839137	128845749	4.29932	0.00210747		1.91285	2.01313	1.93927	1.95426	1.92351
SNAP23	1	128849465	128888972	12.646	1.42802e-09		2.06095	2.18933	2.09498	2.11115	2.14616
ZNF106	1	128893965	128957334	13.0348	7.48487e-10		1.99651	2.10556	2.0186	2.08449	2.12479
CAPN3	1	128960117	129013508	0.675707	0.609233		2.00147	2.00766	2.04592	2.0179	1.99091
LOC110261287	1	129018234	129022539	1.34159	0.254277		2.18318	2.22191	2.20474	2.12931	2.0269
GANC	1	129021114	129098313	14.3361	8.7415e-11		2.0941	2.18952	2.08132	2.12122	2.16011
LOC110256586	1	129088204	129093305	4.33218	0.00199279		2.12564	2.22282	2.09475	2.03483	1.92115
TMEM87A	1	129098388	129142168	12.6622	1.39003e-09		2.10434	2.20873	2.10251	2.1151	2.07746
VPS39	1	129144338	129198760	3.33447	0.0107502		1.97906	2.04393	2.03548	2.03538	2.04587
PLA2G4F	1	129200568	129218417	1.11649	0.348632		1.77885	1.66597	1.7786	1.75211	1.61031
PLA2G4D	1	129251495	129270952	1.56705	0.182803		1.89469	1.80543	1.90168	1.82053	1.7161
PLA2G4E	1	129288727	129364034	0.260193	0.903314		1.96842	1.96493	1.99255	1.96147	1.88691
LOC110261331	1	129312931	129317061	0.698013	0.593795		2.19032	2.21677	2.21262	2.11879	2.11441
EHD4	1	129374515	129460206	0.391195	0.814921		1.96717	1.99846	1.98001	1.98247	1.89461
SPTBN5	1	129461598	129514380	2.79135	0.0264452		1.83301	1.61946	1.8544	1.72501	1.52415
PLA2G4B	1	129514801	129524365	3.16158	0.0143422		1.80709	1.53833	1.81221	1.67781	1.42406
JMJD7	1	129525369	129533286	0.710368	0.585328		1.87274	1.78917	1.88133	1.84448	1.83085
MAPKBP1	1	129533535	129589084	0.483781	0.747656		1.98668	1.95499	2.01147	1.96779	1.86016
MGA	1	129590645	129697434	13.5659	3.10725e-10		2.04974	2.17019	2.07804	2.11205	2.13066
TYRO3	1	129811540	129829395	1.32574	0.26012		1.72517	1.58856	1.70265	1.65838	1.54489
RPAP1	1	129838556	129857038	1.40711	0.231317		1.88246	1.78748	1.91772	1.85354	1.75475
LTK	1	129863837	129867254	1.48475	0.206493		1.74689	1.587	1.71576	1.67037	1.39579
ITPKA	1	129867261	129877762	3.2941	0.0115002		1.78709	1.59343	1.83777	1.60009	1.61335
RTF1	1	129886798	129942845	5.15702	0.000486483		1.91879	1.98737	1.9251	1.96663	2.01639
NDUFAF1	1	129968480	129993534	7.02181	1.97388e-05		1.94827	2.05033	1.99272	2.04295	2.03063
NUSAP1	1	129992797	130065641	10.8136	3.0751e-08		2.06297	2.17385	2.08638	2.11394	2.15959
OIP5	1	130036478	130054058	15.6235	1.06824e-11		2.06477	2.20301	2.06211	2.14335	2.12038
CHP1	1	130073919	130112461	7.03704	1.92288e-05		2.031	2.114	2.03243	2.0678	2.09977
EXD1	1	130112461	130153485	8.9806	6.89013e-07		1.99959	2.1001	2.03901	2.07769	2.11024
INO80	1	130201705	130341627	10.5998	4.41153e-08		2.05307	2.16128	2.07647	2.10703	2.14543
CHAC1	1	130360510	130363332	1.92887	0.105346		1.54498	1.39267	1.58367	1.49386	1.49165
DLL4	1	130376720	130386411	2.4933	0.0429847		1.85036	1.65417	1.87527	1.75132	1.56217
VPS18	1	130409121	130420467	1.38998	0.237136		1.82673	1.76348	1.89694	1.8622	1.70675
LOC106509024	1	130419188	130436607	2.12	0.0780902		1.93485	2.01269	1.96112	2.0154	2.02169
RHOV	1	130443602	130445664	2.68688	0.0313787		1.7051	1.46017	1.67119	1.45742	1.39511
SPINT1	1	130458909	130473791	0.835036	0.503681		1.75337	1.68178	1.77248	1.74804	1.6946
PPP1R14D	1	130473397	130509561	1.73617	0.141692		1.8813	1.93719	1.89074	1.94438	1.95448
ZFYVE19	1	130510718	130517943	0.62596	0.644297		1.85511	1.78315	1.87537	1.81791	1.77866
DNAJC17	1	130516725	130559233	0.610231	0.655544		1.91477	1.95317	1.94218	1.97482	1.92546
C1H15orf62	1	130554200	130559546	2.70803	0.0303124		1.77714	1.58614	1.8427	1.69357	1.53034
GCHFR	1	130559223	130563598	1.16512	0.326103		1.83842	1.76274	1.89646	1.81525	1.78876
RMDN3	1	130574283	130591580	0.274621	0.894271		1.99425	1.98129	2.01109	1.98281	1.89557
RAD51	1	130592414	130640326	10.7529	3.40683e-08		2.02191	2.15313	2.0595	2.09379	2.12413
KNL1	1	130652493	130728989	4.68378	0.00109382		1.61923	1.69953	1.61681	1.68378	1.58838
RPUSD2	1	130741191	130746974	1.51174	0.198437		1.69562	1.68159	1.78097	1.68	1.59
C1H15orf57	1	130753107	130764747	4.76251	0.00095608		1.86037	1.95093	1.89453	1.99645	1.92565
CHST14	1	130845103	130847203	3.77592	0.00511954		1.69448	1.41139	1.74045	1.52656	1.38135
BAHD1	1	130849835	130874735	1.66312	0.15828		1.85977	1.7297	1.86489	1.78981	1.68764
LOC106509023	1	130873859	130878491	2.52793	0.0406413		1.47608	1.23537	1.38776	1.32588	1.41674
IVD	1	130896488	130910582	1.13577	0.33955		1.75038	1.71081	1.79737	1.83539	1.77014
KNSTRN	1	130916956	130930172	0.626719	0.643756		1.90279	1.93846	1.93728	1.95072	1.98048
DISP2	1	130931909	130962780	1.03333	0.390037		1.91168	1.84232	1.94839	1.85721	1.83628
LOC110261415	1	130970344	130971907	0.426915	0.789187		1.82559	1.7903	1.83458	1.92663	1.7327
C1H15orf52	1	130974635	130983973	2.23422	0.065155		1.78866	1.59895	1.83009	1.73783	1.56815
INAFM2	1	130989737	130992592	1.58263	0.178605		1.64446	1.55066	1.52927	1.56082	1.53555
PLCB2	1	131005408	131031864	1.4104	0.230214		1.80169	1.66048	1.76747	1.72325	1.63097
ANKRD63	1	131032619	131040348	2.55991	0.0385864		1.62056	1.42639	1.62425	1.48602	1.46392
PAK6	1	131039313	131077420	1.64375	0.162968		1.83825	1.70457	1.84419	1.81374	1.66918
BUB1B	1	131093026	131143840	6.67197	3.60148e-05		2.04733	2.16291	2.05437	2.12748	2.14728
BMF	1	131178021	131199668	0.534456	0.710512		1.87059	1.80388	1.88132	1.8659	1.74748
LOC110261466	1	131218539	131235416	0.518382	0.722281		1.95803	1.89698	1.96546	1.91489	1.80313
SRP14	1	131241561	131247693	7.61008	7.18819e-06		2.13968	2.26123	2.14988	2.22343	2.144
EIF2AK4	1	131244818	131355240	5.31582	0.000370476		2.05463	2.11855	2.06015	2.09157	2.08467
GPR176	1	131355332	131494967	7.99764	3.69852e-06		2.11483	2.18124	2.12285	2.13945	2.26004
FSIP1	1	131510460	131719407	8.84706	8.6531e-07		2.12263	2.19817	2.12138	2.16544	2.1536
THBS1	1	131728781	131746098	1.43949	0.220659		2.06942	2.02989	2.10356	2.03794	1.89459
LOC110259514	1	132021037	132022658	194.65	1.02472e-84	AD-ED,AW-ED,AD-EW,AW-EW,AW-NEW	0.527725	0.403677	1.94566	2.19019	1.69526
LOC102162931	1	132190398	132269017	5.89658	0.000136616		2.182	2.25961	2.16969	2.21463	2.23284
LOC110261468	1	132302317	132509133	6.31716	6.62891e-05		2.2083	2.2862	2.21487	2.22731	2.21649
LOC110261470	1	132614628	132638861	2.85815	0.0236959		2.10281	2.1307	2.061	2.09791	2.05891
LOC110261469	1	132673130	132704395	0.24912	0.910096		2.12096	2.10094	2.11655	2.10097	2.03535
RASGRP1	1	132702495	132786536	0.832845	0.505051		2.07912	2.09209	2.10314	2.11497	2.05388
FAM98B	1	132786198	132819291	6.21245	7.9367e-05		2.02225	2.10973	1.99051	2.10498	2.14166
SPRED1	1	132903103	133016725	5.34206	0.000354165		2.08276	2.19024	2.08882	2.16681	2.20372
LOC106506784	1	133015611	133136584	9.08982	5.71943e-07		2.1007	2.16979	2.0941	2.13546	2.16855
TMCO5A	1	133291660	133383696	3.1158	0.0154762		2.16424	2.2037	2.14832	2.18306	2.20566
LOC110259520	1	134012121	134014640	2.37514	0.0520057		1.17108	1.0041	1.12367	1.12122	1.1738
MEIS2	1	134013642	134223013	1.37827	0.241189		2.09678	2.11053	2.0807	2.12454	2.12374
LOC110261471	1	134227430	134239526	3.6182	0.00667892		1.92054	1.8367	1.86764	1.87717	1.82987
C1H15orf41	1	134301076	134538874	1.36226	0.246827		2.13439	2.15485	2.15879	2.17969	2.1856
LOC110261472	1	134501974	134557394	8.5494	1.43865e-06		2.09511	2.11249	2.18412	2.19875	2.21567
LOC102166428	1	135135636	135148641	2.55025	0.0391962		2.13767	2.17275	2.09448	2.2146	2.27122
LOC110261473	1	135247437	135272966	1.05977	0.376476		2.17785	2.22422	2.16936	2.19941	2.19974
LOC106506797	1	135540317	135579838	2.26082	0.0624503		2.09846	2.14539	2.09779	2.16396	2.20811
DPH6	1	135577558	136022910	1.82883	0.122961		2.17684	2.23237	2.18953	2.24391	2.27287
LOC102165617	1	135688649	135691660	1.84018	0.120833		2.2104	2.27719	2.20506	2.18095	2.40073
LOC102166069	1	135997148	136003598	0.627829	0.642965		2.24392	2.28015	2.27073	2.30694	2.32129
ZNF770	1	136121105	136129838	2.10288	0.0802284		2.13423	2.19237	2.12383	2.17935	2.13303
AQR	1	136135854	136235538	3.14556	0.0147294		2.08295	2.14817	2.10161	2.15212	2.20031
ACTC1	1	136281119	136286551	1.00792	0.403429		1.88798	1.81723	1.91839	1.87371	1.87801
GJD2	1	136310759	136328060	2.91988	0.0214045		2.03367	1.97989	2.06633	2.02532	1.9423
LOC110256992	1	136363549	136378286	0.410648	0.800955		2.04431	2.01391	2.03787	2.0293	2.0361
LOC110256993	1	136496375	136497376	2.50362	0.0422733		1.98696	2.08843	1.99753	1.88424	2.31503
ARHGAP11A	1	136497436	136522355	5.22688	0.00043155		2.02825	2.10045	2.05543	2.13021	2.18784
SCG5	1	136525920	136590021	2.9277	0.02113		1.99018	2.00248	2.03185	2.06318	2.07447
GREM1	1	136617041	136629293	4.82336	0.00086156		1.99679	1.89648	2.00756	1.98934	1.84657
FMN1	1	136696353	137163532	1.77117	0.134326		2.11279	2.14126	2.11659	2.14408	2.129
FAM169B	1	137199071	137297200	0.350025	0.843953		2.06318	2.07797	2.07759	2.07225	1.99813
PGPEP1L	1	137307784	137384465	1.76192	0.136237		2.04664	2.09708	2.06877	2.08637	2.07225
IGF1R	1	137383623	137691038	0.169874	0.953665		2.02542	2.03175	2.0387	2.02107	1.9648
SYNM	1	137855644	137883914	1.44054	0.220322		1.9635	1.90295	2.00308	1.93801	1.84487
TTC23	1	137870897	137997201	2.61056	0.0355369		2.15214	2.20315	2.15589	2.15045	2.11989
LRRC28	1	137998540	138194848	12.7238	1.25464e-09		2.14696	2.27554	2.16267	2.20199	2.21611
LOC110261474	1	138252243	138258802	1.89587	0.110876		1.91724	1.80382	1.9687	1.87561	1.64008
LOC106509035	1	138261214	138263384	4.1264	0.00282781		2.22472	2.33279	2.2238	2.16667	2.14297
MEF2A	1	138398270	138508639	9.96772	1.28565e-07		2.13442	2.26936	2.14352	2.19393	2.19984
LYSMD4	1	138560985	138567570	1.56343	0.183793		2.0395	2.09214	2.06727	2.00223	1.97188
ADAMTS17	1	138619701	139015681	0.769741	0.545545		2.03736	2.02605	2.06732	2.03816	1.94371
CERS3	1	139027604	139154830	6.11101	9.44917e-05		2.12879	2.18363	2.13777	2.1455	2.12171
LINS1	1	139168859	139191238	7.15004	1.58356e-05		2.05919	2.14034	2.05382	2.07846	2.19179
ASB7	1	139191407	139240206	5.10503	0.000531833		2.12957	2.18883	2.14467	2.16047	2.14214
LOC106509040	1	139249739	139258246	1.76676	0.135234		2.00233	2.04321	1.98988	2.05323	2.04335
LOC106509041	1	139435004	139451615	1.35881	0.248058		2.01198	1.95526	2.0301	1.97347	1.77666
ALDH1A3	1	139451080	139491514	1.40949	0.230518		1.94681	1.88384	1.98152	1.93698	1.80716
LRRK1	1	139494126	139624609	0.358072	0.838345		1.97026	1.94881	1.98168	1.9831	1.91626
CHSY1	1	139730703	139804458	4.65051	0.00115781		2.10511	2.1628	2.10983	2.14872	2.11004
SELENOS	1	139829002	139836923	0.400479	0.808272		2.05029	2.06646	2.07988	2.0386	1.96725
GABRG3	1	139855461	140464592	1.87454	0.114595		2.11106	2.13702	2.13037	2.15499	2.13124
GABRA5	1	140486107	140568204	3.0515	0.0172182		2.04704	1.98726	2.06447	2.03122	1.98813
GABRB3	1	140566443	140906516	0.603032	0.660714		2.08413	2.08216	2.09488	2.108	2.09613
ATP10A	1	141493551	141667346	0.495402	0.739133		1.95523	1.93803	1.97275	1.98091	1.91543
LOC110261522	1	141495132	141497095	0.484871	0.746857		1.90726	1.87329	1.9212	1.96256	1.77124
UBE3A	1	141887179	142001595	7.98945	3.75079e-06		2.11229	2.22555	2.13306	2.1738	2.18511
LOC102163334	1	142191021	142231301	87.752	2.17141e-50	AD-ED,AW-ED,AW-EW,EW-NEW	8.07631	7.13776	3.22111	2.68924	7.64321
LOC106509042	1	142243119	142281792	2.21254	0.0674407		2.02892	2.06857	2.04196	2.08956	2.12387
NDN	1	142412688	142413665	7.11323	1.68693e-05		1.67975	1.23717	1.81003	1.40997	1.66963
MAGEL2	1	142450414	142454633	5.03923	0.000595325		1.5231	1.19651	1.47484	1.28518	1.32068
MKRN3	1	142492089	142500968	1.32596	0.260037		2.10047	2.10039	2.13362	2.09466	1.9887
CHRNA7	1	142803697	142937124	1.77041	0.134482		2.06629	2.06555	2.09562	2.1083	2.10524
OTUD7A	1	143109177	143426305	1.51785	0.196654		2.03295	2.00965	2.06076	2.05501	2.02081
KLF13	1	143499136	143540233	0.532378	0.712032		1.85069	1.78065	1.85443	1.87385	1.75594
LOC102164789	1	143505537	143512535	0.575458	0.680632		1.69047	1.62629	1.6914	1.76577	1.60858
LOC110261527	1	143626108	143631481	0.49804	0.737198		1.85082	1.83745	1.86417	1.88009	2.07577
LOC106509043	1	143703799	143714202	5.41048	0.000314921		1.96845	1.86819	2.02472	1.9756	1.80648
TRPM1	1	143718295	143856968	0.57435	0.681435		2.05362	2.0726	2.07007	2.07994	2.02557
MTMR10	1	143867746	143917881	1.99409	0.0951675		2.08392	2.12068	2.11032	2.08974	2.03639
FAN1	1	143919695	143961678	0.910416	0.458023		1.97881	1.98045	2.01956	2.01077	1.99108
MPHOSPH10	1	143972587	143994036	0.957099	0.431248		2.11985	2.15452	2.13336	2.13093	2.11621
MCEE	1	143993714	144022372	5.51948	0.000261167		2.04973	2.10769	2.10295	2.13113	2.14035
APBA2	1	144183148	144315154	3.35543	0.0103798		1.96993	1.87547	1.99339	1.96579	1.8707
FAM189A1	1	144316119	144788091	2.64813	0.0334272		2.06687	2.06375	2.10379	2.10518	2.10118
NSMCE3	1	144469617	144474026	0.558207	0.693172		1.89304	1.91841	1.92576	1.95232	1.92446
LOC102162639	1	144788426	144821610	12.7187	1.26531e-09		1.96355	2.03084	2.14093	2.11445	2.09352
LOC106509044	1	144866450	144869362	0.82241	0.511613		2.15111	2.11967	2.15064	2.14596	1.90852
TJP1	1	144930387	145195857	4.99783	0.000639092		2.06103	2.10837	2.06984	2.09181	2.13042
SEH1L	1	145071719	145075627	0.688378	0.60044		2.228	2.24763	2.2414	2.16414	2.1372
TARSL2	1	145302336	145357762	2.77357	0.0272278		2.01252	2.04698	2.04694	2.05701	2.06492
TM2D3	1	145359693	145371218	8.71876	1.07719e-06		2.09835	2.20882	2.11769	2.13509	2.20056
PCSK6	1	145508658	145697017	1.40643	0.231547		1.98022	1.93167	2.00104	1.99238	1.85675
SNRPA1	1	145707393	145719287	1.8062	0.12731		2.13569	2.1851	2.1691	2.13937	2.02723
LOC102165209	1	145733621	145749253	1.47134	0.210604		1.94368	1.86791	1.92699	1.91952	1.86454
CTDP1	1	145769763	145811673	2.90264	0.0220219		1.92632	1.76946	1.97654	1.86764	1.71239
NFATC1	1	145940099	146002897	2.62098	0.0349393		1.83365	1.62419	1.84582	1.7048	1.62099
LOC110261559	1	146005031	146007770	0.4896	0.743388		1.85533	1.78732	1.80514	1.77524	1.71114
ATP9B	1	146022975	146228847	0.365815	0.832916		2.06512	2.06795	2.08454	2.06987	2.04702
SALL3	1	146251591	146273778	4.11854	0.00286581		1.8821	1.74656	1.88402	1.76945	1.77787
GALR1	1	147442977	147466731	4.3813	0.00183285		2.09596	2.00797	2.13133	2.0296	1.97202
MBP	1	147649516	147685289	1.84599	0.119757		1.95143	1.83251	1.94006	1.84745	1.7477
ZNF236	1	147690545	147782162	0.517035	0.723268		1.99887	1.99146	2.02383	2.00782	2.0047
LOC102160197	1	147789080	147792459	7.68971	6.27033e-06		1.95492	2.11875	2.02604	2.08746	2.29756
LOC106509046	1	147804647	147833830	1.22292	0.300897		2.11976	2.09895	2.16086	2.10263	1.95217
LOC102168188	1	147848656	147853764	1.17351	0.322339		1.84395	1.73233	1.78783	1.74565	1.75328
ZNF516	1	147987660	148100788	0.999578	0.407898		1.90933	1.85602	1.92723	1.90847	1.86461
LOC110261567	1	148815831	148822681	1.79383	0.129748		2.14619	2.08006	2.17153	2.09554	1.90959
LOC106509048	1	148823656	148864716	10.8618	2.83521e-08		2.05701	1.97818	2.14235	2.10682	1.94348
TSHZ1	1	148905179	148984984	1.74513	0.139771		1.92082	1.851	1.92831	1.9051	1.9265
ZADH2	1	148987197	148995138	1.68201	0.153826		1.5787	1.43915	1.5374	1.51671	1.69869
LOC110261572	1	149063895	149087654	3.1289	0.0151429		1.96786	1.86238	1.9943	1.95093	1.8261
ZNF407	1	149090502	149517494	0.988316	0.413994		2.10251	2.12639	2.11326	2.12525	2.13336
CNDP1	1	149523983	149564728	2.08464	0.0825669		1.932	1.89573	2.00001	1.98908	1.8237
CNDP2	1	149565327	149584319	2.35052	0.0541031		1.92468	1.81681	1.982	1.92261	1.73466
FAM69C	1	149611232	149629777	4.15462	0.00269543		1.96062	1.84005	2.00216	1.92523	1.86783
C1H18orf63	1	149685242	149725523	2.29394	0.0592334		2.02491	2.0781	2.03755	2.08675	2.17721
CYB5A	1	149737584	149773222	1.5577	0.185366		2.15881	2.1936	2.1904	2.20792	2.14992
TIMM21	1	149845189	149855903	0.856823	0.490182		2.17071	2.21584	2.18422	2.18097	2.24724
FBXO15	1	149856032	149898829	2.97277	0.0196145		2.04033	2.03534	2.08654	2.07795	2.04704
LOC110261590	1	150024588	150043277	2.26159	0.0623737		2.10558	2.05469	2.122	2.12882	2.04611
NETO1	1	150711486	150821626	0.850919	0.493816		2.05065	2.05709	2.04999	2.09867	2.13293
LOC102158634	1	150935404	150950493	1.77259	0.134034		2.02042	2.02772	2.05448	2.07908	2.12052
CBLN2	1	150966003	150980757	3.81543	0.00478901		1.95595	1.86462	1.9516	1.90893	1.8374
LOC110257000	1	151856602	151865738	0.374824	0.826562		2.17354	2.17132	2.18734	2.1805	2.28179
LOC110261593	1	152167174	152212928	0.739308	0.565743		2.15797	2.15416	2.1539	2.20211	2.19095
LOC100517320	1	152461496	152467143	1.58802	0.177172		2.05383	2.06544	2.03621	2.09438	2.14235
SOCS6	1	152593647	152636645	3.29913	0.0114039		2.09084	2.13458	2.12426	2.16706	2.19313
RTTN	1	152688305	152833969	2.10269	0.0802522		2.06681	2.11102	2.06888	2.13836	2.17033
CD226	1	152872878	152977162	0.747354	0.560362		2.13404	2.14618	2.14271	2.17295	2.18819
LOC110261609	1	152981402	152988054	1.59424	0.175534		2.02605	2.03698	2.03383	2.12849	2.02689
DOK6	1	152990887	153393432	1.23437	0.296104		2.12666	2.15824	2.12542	2.17386	2.20609
LOC102162853	1	152998582	153070342	5.97934	0.000118499		2.19864	2.21163	2.12977	2.19389	2.1658
CCDC102B	1	153687961	153933096	1.80297	0.127942		2.1024	2.1559	2.08769	2.1467	2.18381
TMX3	1	153988020	154031124	2.59806	0.0362672		2.10023	2.15011	2.11277	2.19473	2.16825
LOC110257002	1	154059029	154101728	1.90199	0.109831		2.07183	2.12144	2.07074	2.13716	2.17819
LOC110261617	1	154843292	154919071	1.70594	0.148351		2.07369	2.09351	2.08329	2.14672	2.13157
DSEL	1	154919331	154937484	0.890699	0.46968		2.1746	2.21153	2.18154	2.18334	2.0834
LOC106509055	1	154993453	155009387	0.553617	0.696517		2.1017	2.13083	2.10631	2.15054	2.16006
CDH19	1	155669361	155758550	1.3573	0.248599		2.00921	2.06009	2.00988	2.13199	2.18294
LOC110261625	1	155990895	156185676	1.26386	0.284054		2.15998	2.20947	2.16248	2.22285	2.2525
LOC110261626	1	156157159	156268082	1.22637	0.299448		2.13762	2.17914	2.14946	2.2065	2.19986
CDH7	1	156295885	156436375	1.23772	0.294713		2.08368	2.0764	2.08509	2.12983	2.19986
LOC106509059	1	156735469	156747041	0.77786	0.540227		2.11848	2.16294	2.12308	2.1608	2.19956
LOC100156248	1	157820641	157836922	1.28889	0.274156		2.09865	2.11556	2.07246	2.07147	1.98767
SERPINB10	1	157841487	157866913	3.81242	0.00481345		2.13119	2.19895	2.13618	2.16428	2.1566
SERPINB2	1	157871919	157886525	2.75582	0.0280316		2.14347	2.19282	2.1452	2.14561	2.06635
LOC100153783	1	157922639	157937650	1.70463	0.148646		2.1587	2.19046	2.16333	2.20991	2.08794
SERPINB7	1	157953872	157999242	2.21664	0.067003		2.09689	2.12868	2.08776	2.1175	2.15457
SERPINB11	1	158015714	158030833	0.22957	0.921701		2.16566	2.17271	2.18096	2.17892	2.10338
LOC110261633	1	158063585	158069379	11.3576	1.23099e-08		1.27492	1.32679	1.4989	1.9645	2.1061
LOC110261636	1	158073431	158079267	5.9707	0.000120272		1.31554	1.4756	1.18657	1.57466	1.49985
LOC110261637	1	158083318	158089119	3.3738	0.0100658		1.75267	1.91237	1.69126	1.80673	1.76226
SERPINB13	1	158099811	158113526	2.75884	0.0278933		2.15496	2.19607	2.14838	2.1991	2.05258
SERPINB5	1	158167756	158195896	3.28121	0.0117504		2.09545	2.11421	2.06515	2.12721	2.16177
VPS4B	1	158233039	158273533	7.81856	5.02725e-06		2.12533	2.23781	2.1553	2.19311	2.17112
KDSR	1	158288544	158329898	0.870761	0.481675		2.00577	2.03406	2.01746	2.0435	2.01755
BCL2	1	158337403	158518214	0.0988704	0.982766		2.0457	2.05621	2.05024	2.0568	2.01154
LOC110261644	1	158444242	158466565	0.422768	0.792194		2.03667	2.05423	2.06684	2.08074	2.01295
LOC110261643	1	158450384	158459159	0.772712	0.543595		2.07714	2.11173	2.09307	2.10637	2.04172
LOC106506858	1	158594540	158610890	1.44831	0.217834		2.10344	2.14536	2.09717	2.11034	2.02256
PHLPP1	1	158642810	158863643	7.03727	1.92212e-05		2.08401	2.14596	2.09111	2.12741	2.14147
ZCCHC2	1	158964816	159022143	4.18221	0.00257198		2.1325	2.19038	2.14449	2.1348	2.13441
TNFRSF11A	1	159128039	159187476	0.148492	0.963589		2.04848	2.04306	2.05113	2.03286	1.99754
KIAA1468	1	159207951	159317675	3.8573	0.00446181		2.07695	2.18047	2.08282	2.13695	2.16597
PIGN	1	159317734	159417335	3.95582	0.00377656		2.04302	2.13009	2.05796	2.11195	2.17529
RNF152	1	159529879	159606031	0.385168	0.819219		2.06433	2.08158	2.062	2.08622	2.00075
CDH20	1	159817091	160024985	0.684395	0.603197		2.16356	2.18083	2.16352	2.18229	2.23149
LOC102165284	1	160153146	160483082	1.02911	0.392235		2.15354	2.18909	2.15502	2.20911	2.24808
LOC110261667	1	160629047	160858696	1.67878	0.154581		2.12171	2.15793	2.14629	2.21025	2.2189
MC4R	1	160772013	160774124	1.89369	0.111251		2.26772	2.24408	2.30028	2.14856	1.98972
PMAIP1	1	161184458	161188138	0.974783	0.42141		1.96762	2.02486	1.97908	1.94448	1.92964
LOC110261681	1	161267469	161308813	0.285019	0.887619		2.09579	2.11094	2.10079	2.10973	2.07131
CCBE1	1	161320627	161556539	1.97547	0.0979749		2.23371	2.13614	2.19428	2.153	2.10356
LOC106509065	1	161548363	161607016	1.99409	0.0951677		2.02942	2.0635	2.0383	2.0735	2.03184
LMAN1	1	161607122	161631650	5.99429	0.000115492		2.13028	2.21938	2.14671	2.17129	2.24307
CPLX4	1	161632403	161663161	0.453717	0.769667		1.91123	1.91299	1.93453	1.93948	1.87927
RAX	1	161679154	161683486	5.89308	0.000137442		1.71906	1.5025	1.7775	1.5603	1.54017
GRP	1	161708815	161721986	2.13982	0.0756824		1.99375	1.93878	1.99869	1.94369	1.9364
SEC11C	1	161754857	161769622	0.308846	0.871997		2.05363	2.07453	2.06318	2.05463	2.03114
LOC100627702	1	161791356	161864659	0.824884	0.510053		1.91367	1.94883	1.94723	1.97952	1.92433
ZNF532	1	161878099	161986028	0.709427	0.585971		2.00654	2.04088	2.01282	2.00315	2.02469
MALT1	1	162076933	162144915	10.6138	4.30848e-08		2.03002	2.10567	2.05046	2.0634	2.05923
ALPK2	1	162175241	162308074	0.0667113	0.991811		2.02036	2.0187	2.01781	2.00384	1.96463
LOC106509068	1	162192147	162223852	0.861143	0.487535		1.95734	1.99177	1.99023	2.01441	2.01244
LOC110256838	1	162211671	162214982	2.20374	0.068391		1.82561	1.78982	1.91741	1.87759	1.99185
MIR122	1	162329776	162329860	1.00361	0.405733		2.44503	2.4704	2.50373	2.24957	2.0994
NEDD4L	1	162364053	162736515	0.237595	0.916997		2.03788	2.05175	2.0393	2.02654	2.00423
LOC102157644	1	162780371	162790356	3.00549	0.0185816		2.09419	2.13511	2.09487	2.05958	1.87526
ATP8B1	1	162936209	163063040	3.22828	0.0128347		2.02193	2.07607	2.03205	2.05105	2.04181
LOC110261747	1	163057096	163082591	9.71317	1.98031e-07		2.10884	2.19167	2.11938	2.13555	2.18066
SLC51B	1	163081145	163089491	0.490145	0.742988		2.04963	2.04474	2.08921	2.04106	1.93003
RASL12	1	163089440	163104027	1.7188	0.145483		1.90345	1.77691	1.89136	1.81406	1.71707
KBTBD13	1	163113280	163116889	4.95275	0.000690394		1.84864	1.61501	1.98032	1.68095	1.70316
UBAP1L	1	163133230	163153941	0.659486	0.620575		1.94814	1.92063	1.96105	1.88058	1.86295
PDCD7	1	163157881	163172528	2.61478	0.0352936		1.98743	2.06572	2.03206	2.0344	1.95547
CLPX	1	163173887	163222067	7.4196	9.96753e-06		1.96795	2.08214	1.97721	2.04931	2.13071
LOC106506879	1	163226302	163228187	2.04194	0.0882984		2.04802	2.15633	2.12261	2.07222	2.09713
CILP	1	163236864	163271222	0.929014	0.447217		1.90787	1.86532	1.95293	1.92823	1.74713
PARP16	1	163292778	163320047	0.558116	0.693238		1.98591	2.02859	2.00624	1.99	1.87992
IGDCC3	1	163347331	163392164	1.53165	0.192675		1.83162	1.71533	1.82832	1.77045	1.66753
IGDCC4	1	163396224	163435902	1.08454	0.364103		1.86825	1.78017	1.87522	1.82602	1.70314
DPP8	1	163446890	163517434	7.118	1.67319e-05		2.02736	2.14308	2.04237	2.08928	2.16884
HACD3	1	163525872	163567649	14.4797	6.90635e-11		2.01032	2.11464	2.01027	2.07288	2.15031
INTS14	1	163565826	163603185	10.0582	1.10287e-07		2.05939	2.14258	2.09012	2.10136	2.12339
SLC24A1	1	163603223	163662071	1.28333	0.276327		2.0991	2.14555	2.12526	2.09633	2.07649
DENND4A	1	163661448	163790264	7.76945	5.46888e-06		1.99106	2.11215	1.99251	2.05204	2.12407
LOC110261793	1	163790349	163847923	16.2787	3.69641e-12		2.08851	2.19815	2.08927	2.1063	2.17739
RAB11A	1	163858254	163887741	12.8269	1.05709e-09		2.08271	2.1951	2.09864	2.14315	2.16832
MEGF11	1	163894929	164275439	0.969784	0.424174		1.99544	1.93321	2.00013	1.95709	1.84112
MIR339-2	1	164025972	164026057	0.388983	0.8165		2.18651	2.16504	2.19939	2.15465	1.80939
LOC110261938	1	164185320	164191669	1.71601	0.146102		1.78939	1.65308	1.73387	1.72699	1.65556
LOC110261939	1	164271284	164275277	2.55908	0.0386389		1.84254	1.70587	1.85637	1.68267	1.50254
LOC110261940	1	164281845	164311796	0.176597	0.950364		2.00586	2.02569	2.01252	2.01568	2.00587
DIS3L	1	164310120	164352182	2.86471	0.0234416		1.89094	1.9511	1.91723	1.94264	1.91329
TIPIN	1	164349196	164369297	4.75474	0.000968865		1.93633	2.03139	1.94446	1.99508	2.07565
MAP2K1	1	164381892	164469313	1.33646	0.256154		1.95884	2.01329	1.99001	2.00704	1.97269
SNAPC5	1	164459111	164475053	0.17182	0.952718		2.02319	2.03785	2.02867	2.02012	1.89141
RPL4	1	164476269	164481765	3.16673	0.0142199		2.18983	2.2965	2.21253	2.10012	2.02523
ZWILCH	1	164481784	164526843	14.7662	4.31981e-11		2.1016	2.20952	2.11129	2.11437	2.11451
LCTL	1	164526477	164540177	0.333741	0.855182		1.93528	1.93817	1.93467	1.95124	2.05755
SMAD6	1	164652602	164735084	1.14507	0.335243		1.8077	1.70362	1.80175	1.75277	1.65558
LOC102161686	1	164751946	164810399	0.562205	0.69026		1.95411	1.9118	1.96774	1.91537	1.84425
LOC106509074	1	164828222	164851382	0.788027	0.533613		1.91785	1.84055	1.90551	1.85654	1.75916
LOC110261941	1	164961912	164982270	0.108169	0.979624		1.95632	1.96726	1.95875	1.95485	1.84334
SMAD3	1	164998457	165124455	0.427845	0.788512		1.8972	1.84106	1.88596	1.86979	1.75147
AAGAB	1	165123006	165193002	4.67588	0.00110869		2.05833	2.13138	2.08214	2.09752	2.14369
IQCH	1	165193090	165419528	14.3051	9.19765e-11		2.15603	2.23777	2.14703	2.1633	2.18877
LOC110261942	1	165254816	165436786	10.511	5.12572e-08		2.14653	2.22174	2.1401	2.15723	2.17098
C1H15orf61	1	165436810	165441736	4.1042	0.00293641		2.09402	2.21229	2.10916	1.98943	2.1485
MAP2K5	1	165458263	165733452	10.7523	3.41025e-08		2.12273	2.18931	2.12911	2.13103	2.15304
SKOR1	1	165753522	165766227	3.20109	0.0134296		1.69437	1.48034	1.67487	1.49303	1.54984
LOC106509076	1	165769437	165776286	1.19771	0.311682		2.0842	2.10057	2.13676	2.02959	1.96257
PIAS1	1	165957114	166087242	10.3482	6.74919e-08		2.04051	2.16905	2.03194	2.08571	2.17288
CALML4	1	166089583	166099794	1.26323	0.284305		1.90094	1.84006	1.94426	1.93048	1.74134
CLN6	1	166107895	166126054	0.793382	0.530149		1.89335	1.83704	1.9183	1.84073	1.66864
FEM1B	1	166161548	166178086	7.59492	7.37755e-06		2.1312	2.23721	2.13523	2.12344	2.13617
ITGA11	1	166186601	166311046	1.46561	0.212381		1.94352	1.84856	1.94656	1.88724	1.76069
LOC110257006	1	166384387	166388069	0.909005	0.458851		1.94049	1.86588	1.96789	1.93481	1.99507
CORO2B	1	166465870	166608840	0.712423	0.583926		1.9579	1.89759	1.96489	1.92424	1.84305
LOC106509078	1	166607896	166611578	0.890046	0.47007		1.7739	1.66259	1.76273	1.71809	1.65185
ANP32A	1	166664251	166703814	0.678807	0.607076		1.95745	1.89658	1.93067	1.88202	1.86629
SPESP1	1	166818174	166839717	6.48184	4.99414e-05		2.12432	2.24397	2.12605	2.18117	2.13692
NOX5	1	166866930	166907994	0.391301	0.814845		1.99203	1.97292	2.00783	1.97268	1.881
LOC110261967	1	166909589	166915000	1.18145	0.318811		1.9841	1.90472	2.00583	1.88768	1.77482
LOC102161781	1	166938895	166984158	0.29277	0.882593		2.0232	2.01743	2.01343	2.00592	1.85304
GLCE	1	167007930	167122196	11.5916	8.31158e-09		2.11012	2.22954	2.11932	2.17586	2.21039
PAQR5	1	167154636	167234835	0.416969	0.796391		1.92097	1.88689	1.92719	1.93151	1.83739
KIF23	1	167239973	167281250	12.6753	1.36006e-09		2.06219	2.1487	2.06714	2.09669	2.16501
LOC106509080	1	167277180	167295995	5.40336	0.000318792		2.1131	2.2028	2.13217	2.13485	2.22599
RPLP1	1	167296084	167298264	1.03858	0.387315		1.99921	1.93972	2.02965	1.93157	2.10384
LOC100626276	1	167523651	167541217	1.01462	0.399862		1.98595	1.92843	1.93543	1.91595	1.74489
LOC110261987	1	167589850	167611996	1.27019	0.281519		2.03597	1.94318	2.00034	1.93353	1.69263
TLE3	1	167808508	167855913	2.51599	0.0414347		1.77664	1.59555	1.75166	1.6684	1.5352
LOC110261998	1	168072707	168082501	0.609267	0.656236		1.98329	1.94482	1.93355	1.91578	1.84501
LOC110262000	1	168169639	168237186	0.441625	0.77849		1.97193	1.92222	1.94516	1.9335	1.80187
UACA	1	168353655	168453175	10.1562	9.34066e-08		2.03151	2.16044	2.05783	2.1113	2.18874
LARP6	1	168508472	168530439	1.08504	0.363858		2.09866	2.13206	2.0923	2.07046	2.02626
LRRC49	1	168553361	168711739	5.1175	0.000520587		2.12467	2.2181	2.15086	2.19988	2.25868
THSD4	1	168751403	169328559	0.435837	0.782704		2.12735	2.13574	2.1423	2.12513	2.04876
NR2E3	1	169358662	169373175	2.11389	0.0788468		1.95068	1.86701	1.97928	1.94873	1.79367
MYO9A	1	169370028	169596771	6.30398	6.78091e-05		2.08899	2.19976	2.09908	2.15947	2.19202
SENP8	1	169596816	169615498	8.99196	6.75793e-07		2.1038	2.2125	2.10302	2.14895	2.2495
LOC100627175	1	169638097	169664774	2.08082	0.0830649		2.03923	1.9609	2.08014	2.02336	1.83269
LOC100627270	1	169665110	169676127	1.75792	0.137071		1.91813	1.98456	1.91947	2.02969	2.02015
GEMIN2	1	169676152	169701475	3.62947	0.00655332		1.93057	2.02736	1.96695	2.0444	2.12608
TRAPPC6B	1	169710948	169722782	5.83808	0.000151069		1.97183	2.07773	1.98685	2.06827	2.08625
PNN	1	169725649	169734003	2.11547	0.0786508		2.01222	2.08799	2.0332	2.03685	2.10073
MIA2	1	169777581	169868308	3.38034	0.00995625		2.03968	2.12509	2.05965	2.11955	2.16482
FBXO33	1	169877189	169915856	7.65672	6.63536e-06		2.23026	2.3565	2.26965	2.34167	2.37434
LOC102162695	1	169915800	170621845	1.92913	0.105303		2.14878	2.18445	2.17295	2.22698	2.26297
LOC110256865	1	170165606	170182632	1.77878	0.132772		2.20384	2.25075	2.22057	2.26316	2.30488
LOC110259537	1	170700187	170804423	1.91218	0.10811		2.12496	2.19972	2.1355	2.20393	2.21226
LOC110262060	1	171191509	171210826	1.35087	0.250909		2.12996	2.17211	2.11478	2.17736	2.2237
LOC110262063	1	171312067	171440549	1.69799	0.15015		2.08409	2.14	2.08085	2.16347	2.22124
LOC110257009	1	171527466	171588375	1.0512	0.380832		2.11033	2.15982	2.0854	2.16254	2.14982
LOC106509094	1	171748707	171757985	3.69067	0.00591136		2.02287	2.08398	2.01502	2.16121	2.1917
LOC110262065	1	171758097	171828973	2.1371	0.0760081		2.07439	2.14148	2.07031	2.16102	2.22417
LOC110262077	1	171902094	171905464	1.75527	0.137627		2.02365	1.92942	1.99424	1.99304	1.95391
LRFN5	1	171906130	172177726	1.62742	0.167019		2.12341	2.17501	2.12737	2.19528	2.22687
LOC110257011	1	174052375	174352670	1.54956	0.187622		2.06125	2.09443	2.09215	2.18811	2.1765
LOC106509095	1	174434103	174580415	0.913167	0.456414		2.06521	2.08582	2.08588	2.15141	2.23477
FSCB	1	174732612	174734834	1.849	0.119201		2.24419	2.15865	2.26801	2.13833	2.05237
C1H14orf28	1	175145918	175156597	4.47037	0.00157467		1.96074	2.07331	1.9385	2.003	2.07339
KLHL28	1	175164028	175199177	4.29227	0.00213292		2.03608	2.12784	2.0649	2.12246	2.12809
TOGARAM1	1	175198172	175274309	4.26988	0.00221573		2.02344	2.11516	2.04321	2.11221	2.18054
PRPF39	1	175285219	175317245	4.54128	0.00139523		1.93491	2.02597	1.97292	2.06388	2.13603
FKBP3	1	175317558	175332705	7.96451	3.9146e-06		2.03254	2.15388	2.05824	2.1274	2.21825
FANCM	1	175333965	175402065	3.49348	0.00823646		2.03485	2.10373	2.07186	2.14487	2.18054
MIS18BP1	1	175401386	175449399	3.40025	0.00962979		2.03915	2.11495	2.0605	2.12353	2.1624
LOC106506887	1	175851381	175858352	0.849468	0.494712		2.15995	2.17501	2.12026	2.17566	2.23687
LOC110262095	1	175900850	175958821	3.68801	0.00593801		2.28681	2.33934	2.20982	2.27442	2.31008
RPL10L	1	176603177	176604116	3.27722	0.0118288		2.09634	1.90213	2.15484	1.91742	2.05078
LOC110262096	1	176706882	176761607	1.11813	0.347853		2.05392	2.11693	2.05814	2.11351	2.1021
MDGA2	1	176770045	177595012	1.21056	0.306148		2.12617	2.16576	2.12148	2.19469	2.22491
LOC110257017	1	177754065	177897242	1.41828	0.227592		2.10577	2.1576	2.11169	2.21055	2.21904
LOC110262098	1	178609006	178658762	1.79388	0.129738		2.10616	2.12609	2.14931	2.22899	2.2406
LOC102164199	1	179016401	179054096	0.307598	0.872827		2.19809	2.19638	2.18886	2.17062	2.14433
RPS29	1	179454923	179456847	0.291519	0.883408		2.09562	2.12887	2.10225	2.0932	1.97484
LOC102723301	1	179457000	179457281	1.3947	0.23552		2.76392	1.9711	2.23103	1.78852	2.38233
LRR1	1	179461399	179475337	2.10208	0.0803292		1.98176	2.03203	2.01683	2.03852	2.0831
RPL36AL	1	179476638	179477820	4.57132	0.00132548		1.95364	1.91521	2.0704	1.74331	1.72883
MGAT2	1	179478464	179479804	0.664201	0.617268		1.82517	1.81268	1.88745	1.72783	1.7289
DNAAF2	1	179482189	179491136	1.42176	0.226441		1.83467	1.84442	1.90198	1.84447	1.93667
LOC110262104	1	179489958	179492759	3.44585	0.0089215		1.87183	1.73998	1.97291	1.74916	1.78933
POLE2	1	179495278	179529891	5.89813	0.000136253		1.97723	2.05491	2.00454	2.05178	2.07713
KLHDC1	1	179540222	179605556	7.2222	1.39897e-05		1.98431	2.09211	2.01463	2.10433	2.13872
KLHDC2	1	179609026	179623168	2.82668	0.0249545		2.10814	2.17809	2.16114	2.08814	2.16582
NEMF	1	179622728	179671225	5.04637	0.000588083		2.05865	2.16842	2.07178	2.1072	2.12812
ARF6	1	179697582	179717299	3.51553	0.00793713		2.06846	2.15543	2.08584	2.13784	2.19775
LOC110262124	1	179769986	179873463	0.591227	0.66922		2.07596	2.10513	2.06461	2.08981	1.95904
LOC102159522	1	179780666	179800299	2.65945	0.0328155		2.11068	2.17515	2.08285	2.13259	1.92312
LOC110262125	1	179877697	179895886	3.88776	0.00423771		2.15757	2.24452	2.13158	2.17941	2.0634
VCPKMT	1	179899642	179907439	5.2029	0.000449671		2.01368	2.11751	1.99009	2.08822	2.15576
SOS2	1	179907578	180014941	6.55031	4.43942e-05		2.02685	2.14397	2.047	2.11881	2.11738
L2HGDH	1	180020862	180069168	12.6308	1.46462e-09		2.05894	2.16087	2.06842	2.09946	2.15815
ATP5S	1	180069157	180081332	14.4237	7.57055e-11		2.13279	2.25909	2.10716	2.1469	2.19801
CDKL1	1	180081385	180145851	6.94462	2.25387e-05		2.06105	2.1356	2.09426	2.10713	2.06026
LOC110262144	1	180145013	180153417	1.48823	0.205439		1.97515	2.02912	1.99949	1.99868	2.04766
LOC110262146	1	180156033	180162799	3.07843	0.0164664		2.22829	2.28732	2.22891	2.19032	2.17863
MAP4K5	1	180164427	180299491	6.72644	3.27951e-05		2.08624	2.20817	2.10703	2.18473	2.17756
ATL1	1	180299434	180407003	7.95634	3.96979e-06		2.07008	2.16585	2.0655	2.12676	2.19426
SAV1	1	180404871	180434458	4.63207	0.00119487		2.10449	2.19094	2.09866	2.13631	2.19726
LOC102161650	1	180442794	180448761	5.84185	0.000150093		2.24281	2.32989	2.30061	2.18121	2.09917
NIN	1	180477269	180621980	3.67128	0.00610781		2.05205	2.09606	2.06195	2.08759	2.06889
LOC110259558	1	180592343	180593445	2.40632	0.0494624		1.04577	0.769247	1.05788	0.821843	1.06013
ABHD12B	1	180635479	180662432	3.24248	0.0125345		2.09196	2.14329	2.10811	2.11565	2.09828
PYGL	1	180645849	180704124	5.45135	0.00029358		2.00196	2.05124	2.01031	2.06569	2.03091
LOC106509104	1	180722352	180729674	2.71572	0.0299336		2.15488	2.11114	2.16406	2.07073	1.88271
TRIM9	1	180723281	180830555	0.566042	0.68747		2.08906	2.09095	2.08404	2.11129	2.0518
TMX1	1	180933678	180950826	6.21448	7.90908e-05		2.13601	2.225	2.13283	2.16936	2.07946
LOC102162767	1	181097567	181315629	4.20578	0.00247099		2.13586	2.19136	2.13173	2.17247	2.13401
FRMD6	1	181338404	181416813	6.81465	2.81806e-05		2.11214	2.17239	2.11216	2.14465	2.14682
LOC106509105	1	181417351	181440349	4.1256	0.00283165		2.02361	2.08112	2.01991	2.08163	2.01175
GNG2	1	181485257	181651972	4.95055	0.000692996		2.1425	2.18814	2.13821	2.17096	2.13758
C1H14orf166	1	181681368	181698980	4.87445	0.000789438		2.11327	2.21333	2.09846	2.13633	2.16931
NID2	1	181699098	181773084	0.316583	0.866821		2.08392	2.08159	2.09982	2.09115	2.03062
LOC106509106	1	181809515	181815989	4.09453	0.00298504		2.06475	2.10417	2.02728	2.08525	2.12698
PTGDR	1	181953506	182006375	1.11386	0.349885		2.05562	2.07284	2.08354	2.08425	2.11531
PTGER2	1	181993961	182009959	0.444782	0.776189		2.08339	2.06874	2.09172	2.07162	2.11356
TXNDC16	1	182103603	182203048	5.30222	0.000379223		2.06673	2.13645	2.08289	2.14508	2.15689
GPR137C	1	182203185	182263753	5.37162	0.000336644		2.06942	2.16379	2.09836	2.15465	2.16493
ERO1A	1	182268651	182318147	6.21646	7.88215e-05		1.9849	2.08518	2.00198	2.09151	2.17055
PSMC6	1	182329070	182354959	5.12036	0.000518038		1.95025	2.0703	1.9908	2.05262	2.11517
STYX	1	182357597	182407792	5.37768	0.000333159		1.97664	2.07355	1.98879	2.09095	2.17381
GNPNAT1	1	182404460	182423453	6.13253	9.10599e-05		2.02794	2.15211	2.01443	2.10104	2.09345
FERMT2	1	182519681	182606890	7.84175	4.83126e-06		2.03307	2.11443	2.0475	2.11028	2.16261
LOC106509109	1	182624675	182647434	2.0797	0.0832118		1.97186	2.02159	1.99672	2.06711	2.02266
DDHD1	1	182667102	182754526	4.99874	0.000638096		2.11635	2.19797	2.1265	2.1696	2.20554
LOC110262205	1	183316314	183364666	3.2636	0.0121008		2.11898	2.13482	2.12637	2.188	2.19415
BMP4	1	183415989	183422888	2.1194	0.0781635		1.58393	1.41071	1.55887	1.51494	1.41493
LOC102167290	1	183578380	183792458	1.14836	0.333729		2.09113	2.0915	2.10839	2.1305	2.09095
CDKN3	1	183792606	183809178	5.87919	0.000140763		2.0784	2.162	2.09892	2.10813	2.14908
CNIH1	1	183811232	183829219	4.40376	0.00176404		2.08507	2.17193	2.12774	2.14194	2.1849
GMFB	1	183846672	183863396	3.80124	0.00490523		2.10838	2.20457	2.12955	2.14859	2.23645
CGRRF1	1	183863459	183903803	4.97996	0.000658955		2.00272	2.07712	2.02438	2.09672	2.07536
SAMD4A	1	183915337	184140122	0.214045	0.930551		2.05743	2.06256	2.07348	2.08588	2.05811
LOC106509117	1	184148150	184220420	0.583574	0.674752		2.11206	2.11988	2.12128	2.16158	2.13422
GCH1	1	184201232	184264060	4.62334	0.00121281		1.96976	2.02556	1.99199	2.04745	2.08922
WDHD1	1	184300291	184378974	5.33642	0.000357613		2.00514	2.09009	2.01942	2.08983	2.12851
SOCS4	1	184379017	184398902	4.75623	0.000966398		2.09515	2.22165	2.10422	2.18294	2.31795
LOC110262208	1	184385464	184388365	3.20655	0.013308		2.07495	2.22146	2.08831	2.16308	2.43147
LOC110262207	1	184389567	184418676	6.5461	4.47166e-05		2.04684	2.13485	2.0453	2.09567	2.10494
MAPK1IP1L	1	184401333	184416405	4.05187	0.00320912		2.09134	2.16693	2.09379	2.11776	2.09908
LGALS3	1	184478639	184496155	2.00694	0.0932754		2.03096	2.09465	2.04816	2.04897	1.97154
DLGAP5	1	184500791	184550028	11.3311	1.28691e-08		2.05187	2.16239	2.06419	2.12669	2.19326
LOC110262214	1	184503315	184503958	0.83114	0.506119		2.07431	2.13358	2.07386	2.02596	2.07955
FBXO34	1	184599604	184689953	9.21328	4.63437e-07		2.00295	2.09029	2.02978	2.09013	2.10398
ATG14	1	184701020	184743752	1.45009	0.217265		2.02817	2.06015	2.05032	2.0792	2.07445
TBPL2	1	184745719	184772051	3.36838	0.0101575		2.16746	2.23423	2.19953	2.19671	2.22476
LOC110262228	1	184789948	184832667	5.42727	0.000305975		2.09889	2.15159	2.09452	2.1518	2.12324
KTN1	1	184881555	184990936	4.19327	0.00252407		2.03122	2.11821	2.03984	2.13777	2.13019
LOC102160535	1	185050335	185284136	1.66866	0.156963		2.15255	2.18213	2.1603	2.18057	2.14873
LOC110262230	1	185314525	185372488	0.282	0.889562		2.15667	2.15777	2.16938	2.16346	2.12548
PELI2	1	185397807	185604160	2.01089	0.0927001		2.09602	2.12625	2.11493	2.13895	2.12606
LOC110262235	1	185801738	185821502	0.974129	0.421771		2.05482	2.07493	2.08852	2.07089	2.02996
TMEM260	1	185821497	185886579	2.78742	0.0266164		2.07153	2.12213	2.09956	2.14055	2.16595
OTX2	1	186028575	186039026	4.06205	0.00315418		1.9699	1.86417	1.99767	1.93944	1.86418
LOC102161687	1	186167794	186204258	0.19431	0.94128		2.13014	2.12694	2.13552	2.14497	2.10531
LOC106509119	1	186257904	186347504	0.745863	0.561358		2.10841	2.09669	2.11153	2.12784	2.14443
EXOC5	1	186376134	186430206	3.40131	0.00961267		2.07507	2.17168	2.08299	2.16413	2.21224
AP5M1	1	186430154	186464347	3.33271	0.0107818		2.15576	2.24513	2.18679	2.20715	2.30899
LOC110262249	1	186436772	186530029	4.29579	0.00212015		2.13482	2.19703	2.15525	2.20195	2.2435
NAA30	1	186529789	186553074	2.50188	0.0423922		1.99488	2.04989	2.02241	2.06396	2.05673
LOC110262255	1	186568287	186712789	1.57814	0.179806		2.12745	2.1218	2.14559	2.16912	2.09753
C1H14orf105	1	186597777	186633140	1.66814	0.157086		2.09711	2.11945	2.11974	2.1663	2.10964
SLC35F4	1	186687797	186952292	0.441325	0.778709		2.17676	2.17297	2.16928	2.19926	2.15503
C1H14orf37	1	187118498	187259069	4.52279	0.00143996		2.02158	2.04183	2.04648	2.10842	2.11923
ACTR10	1	187307483	187335046	4.77979	0.000928234		1.90946	2.02075	1.92449	2.01441	2.18282
PSMA3	1	187342231	187371149	6.24247	7.5374e-05		1.95718	2.06197	1.97859	2.06121	2.14668
LOC102165044	1	187370095	187385016	6.74734	3.16376e-05		2.09034	2.20757	2.09801	2.16468	2.06203
ARID4A	1	187385324	187452558	4.29993	0.0021053		2.01838	2.1005	2.0343	2.08848	2.12805
TOMM20L	1	187474745	187496040	1.97295	0.0983607		1.89856	1.93533	1.9047	1.95179	2.05101
TIMM9	1	187485407	187504452	3.54264	0.00758381		1.96204	2.02946	1.96189	2.02738	2.09591
KIAA0586	1	187504694	187642492	5.27673	0.000396177		2.01605	2.09144	2.00871	2.09123	2.14261
DACT1	1	187719391	187729568	0.753838	0.556047		1.84395	1.79462	1.85178	1.82566	1.84628
LOC106509123	1	187844841	188031464	1.42753	0.224546		2.14884	2.16644	2.14668	2.19448	2.18142
LOC110257018	1	188042299	188058821	0.774322	0.542541		2.07321	2.06742	2.06832	2.11449	2.12677
LOC102167516	1	188202270	188217704	9.96447	1.29276e-07		2.40688	2.49323	2.32565	2.3977	2.35755
DAAM1	1	188335335	188511094	2.01711	0.0918022		2.1029	2.14905	2.12005	2.16063	2.13209
LOC102167425	1	188486805	188576894	2.54561	0.0394925		2.1442	2.19434	2.15331	2.18616	2.14522
GPR135	1	188580016	188582526	4.46199	0.00159733		1.4988	1.22408	1.53867	1.26353	1.41749
L3HYPDH	1	188584363	188616688	2.72982	0.0292512		2.09949	2.15752	2.1263	2.1437	2.11094
JKAMP	1	188598456	188617705	4.01426	0.00342048		2.11047	2.19182	2.13695	2.19225	2.14642
CCDC175	1	188617427	188693350	0.842386	0.4991		2.16914	2.18557	2.15881	2.18639	2.21442
RTN1	1	188704260	188925855	0.531051	0.713003		2.18517	2.19092	2.18119	2.21697	2.20998
LOC100622535	1	188966569	189081729	2.50559	0.0421383		2.1546	2.20514	2.16144	2.23941	2.26732
PCNX4	1	189110466	189151871	4.66309	0.00113318		2.11847	2.21073	2.14285	2.18676	2.22952
DHRS7	1	189153579	189170745	2.16678	0.0725207		2.05369	2.10671	2.06575	2.0777	2.03022
LOC102157689	1	189170582	189230278	3.40119	0.00961467		2.10022	2.14457	2.13744	2.16232	2.15607
LOC110259569	1	189246827	189250963	1.42029	0.226925		1.57285	1.5007	1.46673	1.52762	1.68299
PPM1A	1	189248974	189296147	3.04872	0.0172977		2.088	2.18547	2.0939	2.16731	2.18755
C1H14orf39	1	189330137	189471874	2.73649	0.0289335		2.11984	2.17512	2.13286	2.19401	2.23149
SIX6	1	189497807	189503189	4.11994	0.00285897		1.88267	1.74327	1.90183	1.79805	1.80451
LOC110255392	1	189612079	189619850	2.29769	0.0588796		1.70617	1.61591	1.75283	1.68556	1.76212
SIX1	1	189620430	189624652	3.76668	0.00519999		1.62113	1.42434	1.62348	1.54992	1.81586
LOC106509125	1	189622929	189628216	3.40857	0.00949661		1.73103	1.57526	1.76797	1.58046	1.81223
SIX4	1	189670390	189682378	0.554937	0.695554		1.99378	1.98993	1.99012	1.93465	2.01191
MNAT1	1	189690343	189908144	6.59223	4.13067e-05		1.98626	2.10253	2.00652	2.12634	2.20153
TRMT5	1	189909654	189923308	3.08002	0.0164231		2.10027	2.19254	2.10719	2.13492	2.27443
SLC38A6	1	189923385	189988562	4.34562	0.00194769		2.06616	2.1493	2.07509	2.1153	2.18184
TMEM30B	1	190161201	190171726	1.04116	0.385983		2.0687	2.06063	2.08475	1.98727	2.00611
PRKCH	1	190205041	190439433	0.509239	0.728984		2.07998	2.09602	2.08365	2.12454	2.08622
HIF1A	1	190625436	190673926	5.26803	0.000402141		2.06757	2.17181	2.06265	2.11568	2.20182
SNAPC1	1	190677765	190713643	4.45317	0.00162153		2.02697	2.09061	2.039	2.08051	2.172
SYT16	1	190735897	191059715	3.69046	0.0059135		2.10402	2.09716	2.12413	2.15809	2.09991
LOC100359361	1	191094785	191105394	0.680124	0.606161		2.20684	2.20352	2.23483	2.21723	2.15252
ISG20	1	191155853	191195601	1.09272	0.36009		1.93156	1.86756	1.95056	1.95768	1.7863
AEN	1	191200625	191211884	2.75829	0.0279184		1.87627	1.74381	1.94526	1.91341	1.77446
MIR7-1	1	191218565	191218648	4.65191	0.00115505		1.09466	0.819638	0.884417	0.929614	1.19199
DET1	1	191263449	191284973	2.70969	0.0302304		2.01065	2.02554	2.02416	2.0917	2.1022
MRPS11	1	191310547	191321951	2.89567	0.0222763		1.82887	1.77761	1.88971	1.96107	1.94216
MRPL46	1	191321990	191331320	3.5628	0.00733121		2.02512	2.04992	2.10098	2.1287	2.07376
NTRK3	1	191535262	191941675	3.79793	0.00493268		2.03856	1.94957	2.08081	2.06172	1.91749
AGBL1	1	192725367	193534530	2.20572	0.0681762		2.15471	2.15827	2.19015	2.21563	2.19808
ESR2	1	193823666	193907330	1.80576	0.127397		2.07586	2.10306	2.0978	2.12718	2.13145
SYNE2	1	193909563	194352550	6.32261	6.56713e-05		2.03211	2.08022	2.05656	2.11292	2.11141
LOC106509133	1	194017675	194030829	0.797564	0.527453		2.09918	2.12439	2.11229	2.13344	2.21178
SGPP1	1	194351971	194380910	7.0349	1.92998e-05		1.95608	2.06044	2.00507	2.07408	2.15508
WDR89	1	194439825	194475876	6.86669	2.5769e-05		2.02532	2.09892	2.08564	2.12089	2.10867
PPP2R5E	1	194505535	194653302	5.04562	0.000588842		2.05518	2.11237	2.08381	2.12298	2.12172
GPHB5	1	194737061	194743053	2.39814	0.050118		2.11	2.06889	2.12818	2.08493	2.1084
RHOJ	1	194761588	194843867	1.50707	0.199811		2.11016	2.14696	2.13141	2.15155	2.14892
KCNH5	1	194965696	195264046	1.28597	0.275294		2.13343	2.14931	2.14928	2.21837	2.22089
LOC110257021	1	195688774	195800593	1.66686	0.157391		2.1597	2.19907	2.18465	2.24101	2.23684
LOC102166000	1	195848865	195855281	1.71061	0.147304		2.03357	1.93102	1.99417	1.97423	1.74274
EQTN	1	195880011	195893978	2.07914	0.0832851		2.05827	2.11849	2.0667	2.13953	2.30598
LOC102166359	1	195895196	195938560	1.57129	0.181652		2.15365	2.1912	2.16843	2.22453	2.1709
TEK	1	195938177	196052294	1.32765	0.259409		2.15937	2.18678	2.17119	2.21932	2.2358
MIR9832	1	196082270	196082366	0.150293	0.962789		1.99464	1.96141	1.9719	1.98253	2.15892
IFT74	1	196084498	196173880	2.76466	0.0276286		2.09113	2.17494	2.11621	2.20756	2.22575
LRRC19	1	196129816	196142696	1.22416	0.300375		1.98008	2.04035	1.99555	2.0987	2.19407
PLAA	1	196176004	196219614	3.84296	0.00457131		2.00367	2.07534	2.04176	2.10796	2.12865
LOC102163685	1	196206992	196229454	2.24829	0.0637105		2.06884	2.13592	2.09888	2.11818	2.17577
CAAP1	1	196229512	196273770	2.47558	0.0442345		2.00412	2.0776	2.02901	2.122	2.14925
LOC110255429	1	196279099	196358113	1.22606	0.299577		2.19953	2.19579	2.22151	2.24727	2.19046
LOC110259585	1	196997955	197111872	1.61357	0.170527		2.1259	2.16763	2.11262	2.20163	2.23368
TUSC1	1	197240649	197312349	1.54875	0.187849		2.1246	2.17328	2.12313	2.18417	2.20594
LOC110257022	1	198205641	198250764	2.44438	0.0465195		2.07935	2.14798	2.07247	2.19299	2.19054
IZUMO3	1	198357091	198360043	0.918105	0.453533		2.23549	2.17878	2.21764	2.19425	2.10161
ELAVL2	1	198964070	199135815	0.965919	0.42632		2.08498	2.07163	2.0851	2.11747	2.1441
LOC106506935	1	199151663	199187898	2.35793	0.0534632		2.20764	2.1643	2.22596	2.20471	2.17253
DMRTA1	1	200410020	200414904	1.56892	0.182294		2.04854	1.97381	2.01427	1.99216	1.92896
LOC110255439	1	200581418	200587108	3.89192	0.004208		2.09003	2.16042	2.06375	2.10778	2.19166
LOC106509137	1	200618429	200682443	3.16511	0.0142582		2.19397	2.25877	2.19667	2.24508	2.25312
LOC106509136	1	200626195	200644584	1.73204	0.142586		2.19442	2.24508	2.20079	2.24187	2.22915
CDKN2B	1	200666250	200770880	4.40712	0.00175395		2.10705	2.17044	2.1083	2.17428	2.2223
P14ARF	1	200774496	200799149	0.233049	0.919673		1.97933	1.97294	1.99169	1.98624	2.05127
MTAP	1	200882954	200934389	1.28902	0.274102		2.13532	2.16837	2.13718	2.18156	2.15392
MIR31	1	201198732	201198809	3.07348	0.0166023		2.27649	2.17767	2.26175	1.91573	1.89367
IFNE	1	201219848	201228361	2.02432	0.0907706		2.13009	2.19426	2.15439	2.16683	2.20174
LOC100155760	1	201246072	201246611	1.20706	0.307649		2.0554	1.91132	1.9682	1.92117	1.59328
IFN-OMEGA-4	1	201334366	201334938	0.997678	0.408922		2.07851	1.96495	1.96956	1.93464	1.35173
IFN-DELTA-6	1	201342788	201343342	0.721791	0.577555		2.23893	2.21483	2.21245	2.0378	2.26729
IFN-ALPHA-10	1	201353877	201354422	3.86596	0.0043969		2.28063	1.96226	2.06983	1.93939	2.07085
IFN-OMEGA-3	1	201369656	201370228	4.11751	0.00287078		1.99734	1.77295	1.99664	2.04709	2.04463
IFN-DELTA-3	1	201382698	201383213	0.576553	0.679838		2.13308	2.07934	2.13314	2.23893	1.65897
IFN-ALPHA-8	1	201391451	201392020	35.9699	7.33248e-25		4.08512	3.5347	2.29851	2.02401	2.01431
IFN-ALPHA-9	1	201407647	201408216	5.00494	0.000631354		2.83052	2.40748	2.41784	2.11216	2.06982
IFN-DELTA-5	1	201412274	201412828	4.67707	0.00110644		2.59314	2.48392	2.3286	2.05772	2.03193
LOC100156936	1	201456457	201457002	4.70949	0.00104679		2.29639	2.01146	2.0624	1.75028	1.97127
IFN-DELTA-2	1	201495440	201496375	1.06133	0.375685		1.93077	1.84822	1.89471	1.79644	1.7779
IFNA1	1	201515835	201516477	1.26432	0.283869		2.20392	1.99586	2.03678	2.163	2.28262
IFN-ALPHA-5	1	201535293	201535862	1.62445	0.167767		1.71292	1.63862	1.81942	1.59876	1.51131
IFN-DELTA-7	1	201539997	201540458	0.9605	0.429343		2.30979	2.36565	2.25927	2.41709	1.90164
KLHL9	1	201587241	201591830	3.72658	0.00556408		2.28892	2.36694	2.34005	2.14253	2.29566
LOC106509142	1	201649871	201657917	1.02696	0.393361		1.93713	1.9	1.90894	1.86604	1.92308
IFN-DELTA-1	1	201654500	201655595	1.34148	0.254317		1.8894	1.88776	1.83686	1.76208	1.84777
LOC106509154	1	201660014	201664606	2.24188	0.0643642		0.217435	0.230779	0.22102	0.264604	0.201739
LOC110255453	1	201665161	201678331	45.4482	2.8542e-30	AW-ED	2.63573	2.87771	2.01672	1.8851	1.964
IFN-DELTA-9	1	201673749	201674303	1.05414	0.379331		2.04493	2.1593	2.07578	1.78277	1.85203
IFN-ALPHA-16	1	201678376	201678945	20.8365	2.70778e-15		2.66758	2.55283	1.90772	1.40979	1.72974
IFN-ALPHA-15	1	201694271	201694837	7.24451	1.34636e-05		2.6038	2.4837	2.09707	1.72057	1.66952
IFN-DELTA-10	1	201702826	201703341	2.6195	0.0350236		2.69233	2.55874	2.47583	2.18473	1.68696
IFN-OMEGA-6	1	201715465	201716037	4.72479	0.00101977		1.92658	1.67745	1.91158	2.13148	1.58342
IFN-DELTA-11	1	201732103	201732657	41.441	4.93277e-28		4.78973	4.67446	2.56412	2.42052	1.88047
LOC100153661	1	201736733	201737300	2.01797	0.0916792		1.87072	1.6611	1.71282	1.61681	1.84184
IFN-ALPHA-14	1	201749695	201750264	1.11428	0.349684		2.2898	2.06779	2.09309	2.13687	2.04191
IFN-DELTA-4	1	201757617	201758132	6.12533	9.21942e-05		1.91767	2.01071	2.21593	2.18698	1.90651
IFN-ALPHA-13	1	201770996	201771565	3.23917	0.012604		2.2699	1.83171	2.14101	2.04458	2.10114
IFN-OMEGA-5	1	201781339	201781911	2.61928	0.0350362		1.97053	1.78988	1.80745	1.90169	1.87504
LOC100155323	1	201804879	201805389	6.08424	9.89434e-05		2.09582	1.90119	2.22964	2.13309	1.77859
IFN-ALPHAOMEGA	1	201831741	201832298	0.906879	0.460099		2.18656	2.13925	2.12493	2.06497	1.84801
IFNB1	1	201850935	201851495	2.05507	0.0864972		2.27436	2.36308	2.21275	2.1691	2.17902
HACD4	1	201885874	201910667	0.673608	0.610695		2.14767	2.18016	2.14454	2.16736	2.15738
FOCAD	1	201938993	202258924	4.06772	0.00312395		2.13655	2.19679	2.14279	2.2016	2.2173
MIR491	1	202227251	202227326	3.1223	0.01531		2.19129	2.33215	2.11002	2.41183	2.16988
MLLT3	1	202317458	202604308	4.85285	0.000819159		2.10155	2.16679	2.103	2.14103	2.17882
SLC24A2	1	203059563	203336442	1.46589	0.212294		2.12256	2.13125	2.13421	2.1717	2.13804
LOC106509159	1	203344944	203361627	0.936858	0.442714		2.17486	2.15049	2.19555	2.13799	2.02561
ACER2	1	203387669	203415018	0.0977753	0.983121		2.02954	2.03783	2.03751	2.04976	2.03392
RPS6	1	203444360	203447643	0.302817	0.875997		2.2197	2.25582	2.21994	2.18623	2.06778
DENND4C	1	203449832	203601298	7.00682	2.0254e-05		1.96904	2.0819	1.99191	2.07809	2.11863
PLIN2	1	203683867	203709277	2.70693	0.0303672		2.00782	2.09553	2.05516	2.06916	2.13004
HAUS6	1	203720253	203771222	3.23086	0.0127797		1.99222	2.08304	2.03115	2.07508	2.13397
RRAGA	1	203772063	203774580	0.313651	0.868788		2.03946	2.01305	2.05511	1.9774	2.03096
SAXO1	1	203788322	203923889	1.44356	0.219353		2.14731	2.17672	2.1796	2.19149	2.17764
ADAMTSL1	1	203936654	204944236	2.74224	0.0286625		2.14652	2.18669	2.15158	2.19428	2.19206
LOC110256879	1	204383962	204412608	6.17117	8.52061e-05		2.11556	2.19313	2.09373	2.17694	2.17129
SH3GL2	1	205081227	205285359	0.908241	0.459299		2.14643	2.15783	2.16013	2.18728	2.16296
CNTLN	1	205371716	205697831	3.05573	0.0170982		2.05639	2.13903	2.07216	2.15662	2.18712
LOC106509163	1	205908912	205924855	1.64874	0.161749		2.0027	2.03603	2.04154	2.02128	2.03264
BNC2	1	205925079	206380911	1.50888	0.199277		2.10704	2.1318	2.10814	2.12525	2.11783
LOC110255487	1	206068382	206071424	0.21205	0.931663		1.87893	1.88458	1.89844	1.93507	1.80171
LOC110255485	1	206372916	206422953	2.86279	0.0235159		2.02339	2.04968	2.04862	2.10498	2.06797
LOC106509164	1	206432338	206443181	1.00804	0.403364		2.16893	2.12015	2.19485	2.18401	1.95765
LOC110255488	1	206516780	206563169	2.0288	0.0901367		2.09536	2.12565	2.11916	2.16387	2.17171
LOC110255490	1	206556517	206560822	1.03599	0.388654		1.98526	1.95379	1.96305	1.99115	2.13451
LOC102162053	1	206665867	206720290	1.95387	0.101328		2.14112	2.08487	2.14726	2.1143	2.03453
CCDC171	1	206788323	207143054	3.46928	0.00857776		2.08234	2.15354	2.09009	2.15941	2.18574
PSIP1	1	207173264	207216437	4.55156	0.00137096		2.03154	2.13062	2.0588	2.12482	2.19122
SNAPC3	1	207215731	207252421	12.3433	2.36425e-09		2.05707	2.15909	2.08883	2.35117	2.1617
LOC102162768	1	207259375	207335278	4.19616	0.00251171		2.09536	2.1323	2.12534	2.18121	2.13995
LOC110255498	1	207339689	207342925	1.64109	0.163622		2.06219	2.10872	2.07255	2.14641	2.32151
TTC39B	1	207347345	207490753	4.97334	0.00066647		2.05006	2.0857	2.08122	2.1221	2.11226
LOC106507234	1	207502954	207522006	1.56618	0.183039		2.11234	2.14368	2.1186	2.14752	2.21974
FREM1	1	207535811	207804525	1.50305	0.200999		2.15128	2.18114	2.16605	2.18626	2.19557
ZDHHC21	1	207836490	207913463	3.89107	0.00421405		2.1999	2.29764	2.1749	2.23882	2.28071
LOC110255509	1	207956888	207968162	0.835898	0.503142		2.07675	2.06778	2.04954	2.04464	2.04802
LOC100514506	1	208140151	208181529	0.884778	0.473221		2.00027	2.02058	1.98307	1.95259	1.96008
NFIB	1	208182397	208427504	6.53586	4.55113e-05		2.09079	2.1773	2.08248	2.13086	2.17269
LOC106509171	1	208914828	209173719	5.02273	0.000612397		2.14493	2.2198	2.14124	2.18122	2.19986
LOC106509172	1	209123416	209152842	3.7511	0.00533854		2.08431	2.17872	2.08813	2.16724	2.1311
MPDZ	1	209181441	209351797	1.75601	0.137471		2.11787	2.16168	2.11395	2.14641	2.20675
LOC106509174	1	209368634	209433822	2.06576	0.0850562		2.167	2.21534	2.17228	2.1949	2.22457
LOC102165237	1	209494785	209673939	3.83229	0.00465446		2.13188	2.21024	2.13685	2.20905	2.22033
LURAP1L	1	209621712	209668924	1.84112	0.120658		2.15312	2.21071	2.15544	2.1923	2.14305
TYRP1	1	209725698	209745141	1.32704	0.259636		2.1243	2.16529	2.09724	2.14451	2.15221
LOC102165580	1	210145558	210470044	3.34517	0.0105595		2.04067	2.12211	2.09841	2.20471	2.20357
LOC102164767	1	211169052	211610959	1.62598	0.167382		2.11757	2.1759	2.12218	2.21182	2.23716
PTPRD	1	211832409	214013013	1.13031	0.342102		2.14392	2.17977	2.13746	2.21115	2.24193
TMEM261	1	214452600	214454279	2.24209	0.064343		1.91896	1.90734	1.83784	1.9625	2.17358
LOC110255532	1	214553015	214931011	1.35632	0.248947		2.14091	2.1516	2.16252	2.20106	2.17332
KDM4C	1	215071335	215507778	4.2778	0.00218609		2.08197	2.1236	2.1066	2.16318	2.1826
LOC102166448	1	215543347	215549461	0.576674	0.67975		2.14903	2.12251	2.17098	2.15616	2.13865
GLDC	1	215608854	215715062	9.01146	6.53681e-07		2.00444	2.01526	2.07253	2.09189	2.09577
UHRF2	1	215730212	215807630	5.0958	0.000540322		2.11359	2.18932	2.13438	2.18016	2.20659
TPD52L3	1	215841463	215842606	1.74098	0.140657		2.07924	1.97011	2.09457	1.88062	1.85349
IL33	1	215899830	215941944	5.72457	0.000183611		2.03357	2.12258	2.04442	2.15608	2.19358
RANBP6	1	216104432	216112218	2.97665	0.0194892		2.1357	2.23925	2.18146	2.18182	2.37439
KIAA2026	1	216112922	216226158	4.95076	0.000692746		2.0141	2.10768	2.02828	2.13003	2.13821
MLANA	1	216230472	216247171	4.7409	0.000992075		2.06342	2.05566	2.1194	2.1155	2.057
ERMP1	1	216312827	216382063	5.18509	0.000463617		2.15438	2.22378	2.17333	2.21541	2.21772
RIC1	1	216382179	216494815	5.98367	0.00011762		2.08413	2.17547	2.09318	2.2021	2.23965
PDCD1LG2	1	216564428	216600333	3.36173	0.010271		2.14576	2.17939	2.19265	2.18779	2.18054
CD274	1	216646378	216792731	5.33893	0.000356072		2.1533	2.22573	2.15389	2.20017	2.19936
PLGRKT	1	216692002	216739726	6.02191	0.000110136		2.1553	2.22547	2.1412	2.19	2.28227
INSL6	1	216792785	216820197	16.9262	1.30259e-12		2.03599	2.0879	2.20462	2.23548	2.18283
JAK2	1	216849744	217002310	4.93326	0.000713818		2.06815	2.16287	2.08343	2.16859	2.20021
RCL1	1	217142965	217204960	2.16987	0.0721664		2.0487	2.07388	2.07401	2.12099	2.10401
MIR101-1	1	217152783	217152873	3.08282	0.0163469		1.73027	1.6955	1.58302	1.9385	1.92339
LOC106509181	1	217218727	217237021	2.82621	0.024974		2.06404	2.11999	2.06511	2.11686	2.08562
AK3	1	217236561	217263144	3.72889	0.00554246		1.92755	1.98789	1.95084	2.0004	2.06448
CDC37L1	1	217260927	217287996	3.21231	0.013181		2.06675	2.1515	2.07318	2.1464	2.17634
SPATA6L	1	217287961	217353093	3.66341	0.0061893		2.05334	2.10868	2.07501	2.12159	2.16134
LOC110255582	1	217352679	217357447	1.75791	0.137073		1.95467	1.92502	1.99764	2.00329	2.17406
SLC1A1	1	217366493	217441643	0.846243	0.496707		2.17229	2.15793	2.18468	2.19784	2.1422
LOC110256886	1	217436768	217492670	0.71299	0.583539		2.14103	2.15949	2.13816	2.17584	2.1906
GLIS3	1	217572604	218117629	1.65003	0.161434		2.16683	2.20088	2.16825	2.22064	2.22272
RFX3	1	218340427	218647389	1.83049	0.122648		2.10038	2.15493	2.1031	2.1811	2.23369
LOC106509183	1	218676452	218944670	1.27514	0.279555		2.14457	2.16303	2.15052	2.19695	2.21125
PUM3	1	218994139	219038208	2.89955	0.0221343		2.08171	2.12082	2.10696	2.15382	2.20423
KCNV2	1	219099858	219113194	2.65195	0.0332194		2.19395	2.14066	2.23736	2.14575	2.10247
VLDLR	1	219178501	219210332	1.21166	0.305675		2.10779	2.07672	2.1468	2.12286	2.02293
LOC100737021	1	219295309	219385665	2.78486	0.0267283		2.1694	2.20518	2.20763	2.23667	2.22445
LOC110255636	1	219523042	219649741	1.57131	0.181647		2.17544	2.20695	2.18866	2.22738	2.19019
LOC110255639	1	219609863	219622692	0.510276	0.728224		2.24449	2.28075	2.26608	2.25972	2.22422
SMARCA2	1	219624773	219815438	1.11214	0.350705		2.05438	2.07111	2.06679	2.10701	2.09106
DMRT2	1	220745493	220799779	4.19007	0.00253784		2.02546	1.97138	2.03653	2.03733	2.03259
DMRT3	1	220819525	220834080	2.20349	0.0684177		2.03736	1.96209	2.02133	1.98579	1.95787
LOC110255645	1	220833611	220834959	4.21227	0.00244384		1.18219	0.821419	1.14176	0.989926	1.45861
DMRT1	1	220841485	220953442	2.79227	0.0264056		1.99871	1.954	2.0233	2.01373	1.95906
KANK1	1	221015042	221218875	2.54213	0.0397161		2.0612	2.09763	2.07821	2.10569	2.1109
DOCK8	1	221257771	221491889	1.15537	0.330522		2.07434	2.09285	2.084	2.11705	2.0958
C1H9orf66	1	221491735	221492831	3.72255	0.00560206		1.77243	1.57978	1.79523	1.53763	1.70548
LOC100156293	1	221521313	221570992	1.94216	0.103191		2.22433	2.26838	2.20003	2.26704	2.28273
LOC100155087	1	221577685	221580452	7.99914	3.68908e-06		1.73662	1.45708	1.81585	1.59044	1.46805
PGM5	1	221634516	221837764	2.66077	0.0327453		2.09087	2.11419	2.11559	2.15203	2.12051
TMEM252	1	221842979	221848667	3.23389	0.0127153		1.95015	1.91877	2.01559	1.97293	2.00122
PIP5K1B	1	222038842	222379114	2.20767	0.0679646		2.05503	2.06575	2.06916	2.1163	2.1209
FAM122A	1	222114314	222122337	1.62335	0.168044		1.98851	2.04121	2.01464	2.06645	2.12523
FXN	1	222412485	222433224	2.21638	0.0670306		1.83204	1.85372	1.89238	1.97178	1.91166
TJP2	1	222474518	222612989	2.60359	0.0359422		1.9196	1.93568	1.95686	2.00254	1.99973
LOC110255668	1	222616558	222625572	2.39096	0.0507004		2.00301	2.01627	2.04039	2.1053	2.11063
FAM189A2	1	222658488	222725262	1.16746	0.325048		1.93792	1.94619	1.95136	1.99296	2.04413
APBA1	1	222758508	222990000	1.29851	0.270428		2.08823	2.0692	2.10591	2.11946	2.07225
PTAR1	1	223028530	223089679	6.26115	7.29919e-05		2.05722	2.14456	2.06167	2.13082	2.16714
C1H9orf135	1	223089695	223315883	2.22813	0.0657891		2.08233	2.11192	2.09777	2.13978	2.16708
SMC5	1	223560271	223653370	4.8919	0.000766207		2.10737	2.20158	2.10439	2.18545	2.19298
KLF9	1	223723613	223747661	0.156273	0.960083		1.9972	1.99064	1.98715	2.01856	1.95484
LOC110255683	1	223786762	223811053	1.29113	0.273285		2.14399	2.20376	2.18828	2.19621	2.10731
TRPM3	1	223833263	224682424	0.724048	0.576026		2.17276	2.18789	2.17164	2.21805	2.20851
MIR204	1	224065494	224065602	0.116055	0.976788		2.38384	2.36689	2.41612	2.35955	2.49552
LOC106509188	1	224823062	224862854	0.565424	0.687919		2.16254	2.16148	2.17125	2.19427	2.22702
TMEM2	1	224960875	225042378	6.01809	0.000110861		2.08045	2.14266	2.09882	2.16557	2.20377
LOC110255687	1	225055632	225062320	1.9369	0.104038		2.13071	2.1847	2.12867	2.17605	1.99573
LOC110255688	1	225100425	225132137	1.63506	0.165113		1.9987	2.0081	2.02383	2.07209	2.1011
ABHD17B	1	225149922	225193329	2.82589	0.0249869		1.97787	2.0473	1.98236	2.0503	2.11091
C1H9orf85	1	225193422	225258927	4.13591	0.00278249		2.03933	2.12928	2.04495	2.13261	2.15966
C1H9orf57	1	225317350	225328591	2.28698	0.0598965		2.15875	2.17301	2.21214	2.19402	2.2253
GDA	1	225425389	225589835	0.901024	0.463551		2.14518	2.16887	2.16002	2.1853	2.25583
ZFAND5	1	225703027	225714522	1.12581	0.344217		2.06413	2.11532	2.05753	2.10373	2.13495
TMC1	1	225714601	226111045	2.55869	0.038663		2.11904	2.15838	2.1231	2.18112	2.22205
LOC110255694	1	226120609	226161480	3.17311	0.0140697		2.18028	2.22593	2.2166	2.2734	2.26883
ALDH1A1	1	226163347	226217342	2.21562	0.0671112		2.11952	2.17254	2.11746	2.22135	2.24022
LOC106509189	1	226261867	226338966	2.12287	0.0777371		2.08522	2.12453	2.11464	2.18791	2.1868
LOC106506961	1	226311841	226321174	1.32358	0.260925		2.05025	2.10085	2.07531	2.14898	2.16804
LOC106506962	1	226329582	226379842	3.69753	0.00584339		2.15155	2.22289	2.1301	2.21259	2.2595
ANXA1	1	226414200	226431963	4.29022	0.00214036		2.18977	2.28555	2.13531	2.22535	2.23471
LOC110257038	1	226468603	226501495	0.575926	0.680292		2.20092	2.21987	2.17535	2.21904	2.23087
LOC110257039	1	226530045	226605603	2.6408	0.0338287		2.15253	2.21457	2.13341	2.22914	2.28315
LOC102160343	1	227343818	227357264	4.4611	0.00159974		2.17588	2.17214	2.08184	2.19433	2.16789
RORB	1	227573972	227776806	0.765564	0.548292		2.16427	2.17029	2.15304	2.20393	2.22608
TRPM6	1	227809511	228037923	3.14216	0.0148129		2.0655	2.10058	2.08273	2.14275	2.16278
C1H9orf40	1	228038184	228045225	2.0666	0.0849442		1.93913	1.99597	1.99728	1.99036	2.13586
CARNMT1	1	228054910	228092258	3.38332	0.00990668		2.00639	2.08399	2.03423	2.10385	2.16473
LOC106507622	1	228092256	228135474	4.69399	0.0010749		2.0286	2.07939	2.09438	2.11569	2.12898
NMRK1	1	228113323	228141890	2.80769	0.0257452		2.02748	2.05549	2.0852	2.07861	2.03634
OSTF1	1	228142159	228196808	4.55573	0.00136125		1.96591	2.02239	1.96514	2.05193	2.0815
PCSK5	1	228854587	229308054	1.2537	0.288159		2.11499	2.11856	2.12776	2.16619	2.13223
RFK	1	229330457	229337077	0.993802	0.411016		1.97152	2.01693	1.99152	2.02779	2.03135
LOC110255722	1	229388580	229428993	3.46464	0.00864485		2.00718	2.02959	2.01261	2.08557	2.14887
GCNT1	1	229429020	229602834	3.98639	0.00358592		2.08007	2.11639	2.08021	2.13953	2.11133
PRUNE2	1	229578444	229849222	0.501163	0.734907		2.10201	2.10869	2.10999	2.12885	2.13186
LOC110255742	1	229870883	229956063	3.37721	0.0100085		1.99698	2.03756	2.02057	2.07717	2.12051
FOXB2	1	229956159	229957628	5.00505	0.000631232		1.05313	0.694673	1.08799	0.846019	1.13942
VPS13A	1	230069339	230331343	3.86961	0.00436989		2.05128	2.14339	2.07556	2.16543	2.1879
LOC106506974	1	230340901	230346297	0.107721	0.97978		2.13293	2.12051	2.12322	2.11634	2.13313
GNA14	1	230341947	230545123	1.83124	0.122506		2.08647	2.1019	2.1034	2.14593	2.10229
GNAQ	1	230607469	230906988	3.49481	0.00821815		2.07886	2.12509	2.08916	2.12485	2.1137
LOC102161253	1	231067176	231081102	6.70087	3.42688e-05		2.1931	2.28569	2.30938	2.26046	2.32914
CEP78	1	231081157	231113065	4.53724	0.00140489		2.02683	2.1005	2.04252	2.0987	2.11081
PSAT1	1	231142673	231172364	0.921631	0.451485		2.0527	2.03381	2.0698	2.08916	1.98234
LOC106509192	1	231195851	231271453	0.462741	0.76307		2.12666	2.1061	2.12041	2.14104	2.01479
TLE4	1	232355959	232504766	0.699682	0.592648		2.13423	2.14583	2.12401	2.15437	2.17835
LOC106509194	1	232533309	232584139	1.47773	0.208636		2.17015	2.2001	2.17521	2.21084	2.26567
LOC102167422	1	232539674	232818576	2.89256	0.0223906		2.16967	2.1986	2.14632	2.18496	2.2112
LOC102162974	1	232836151	232920769	2.20927	0.067792		2.14185	2.17151	2.12445	2.18484	2.26303
LOC102163669	1	232963846	233553482	2.31261	0.0574911		2.16884	2.21304	2.14346	2.20553	2.23516
NPAP1	1	233074862	233080760	5.20317	0.000449464		2.12527	1.94326	2.20723	2.0458	1.95718
LOC100524475	1	234278168	234370655	0.708739	0.586441		2.02977	2.01063	2.04445	2.05639	2.01645
SPATA31D1	1	234370966	234565359	2.06712	0.0848749		2.05782	2.07704	2.05335	2.09705	2.09448
LOC102164346	1	234573071	234581120	0.620101	0.648479		2.23013	2.21263	2.24393	2.24986	2.10577
LOC110255755	1	235424849	235487887	0.892983	0.468319		2.16088	2.14067	2.15111	2.18262	2.10715
LOC110255297	1	235521651	235593011	6.13201	9.11406e-05		2.1541	2.16065	2.21833	2.229	2.23738
LOC100525024	1	235635863	235797203	0.174847	0.951231		2.14668	2.14688	2.15659	2.15782	2.11217
FAM205C	1	235677529	235687421	1.03714	0.388058		2.13682	2.07467	2.13106	2.17605	1.87056
PHF24	1	235757499	235783053	3.49313	0.00824131		2.02771	1.96797	2.0792	2.04062	2.00125
DNAJB5	1	235790657	235799385	1.37184	0.24344		1.88538	1.79132	1.93431	1.88721	1.71425
C1H9orf131	1	235844826	235849556	0.97486	0.421368		2.08894	2.01663	2.12156	2.04063	1.81999
VCP	1	235854532	235869712	2.09944	0.0806646		2.10014	2.06529	2.18022	2.12464	2.0204
FANCG	1	235871073	235879604	1.49249	0.204155		1.84593	1.79071	1.89656	1.99061	1.71086
PIGO	1	235880088	235888338	1.1911	0.314566		1.84163	1.75512	1.89208	1.85251	1.63427
STOML2	1	235891479	235894944	0.909458	0.458585		1.96772	1.90987	1.99984	1.89096	1.58437
FAM214B	1	235895613	235907142	1.03682	0.388225		1.75095	1.66296	1.7788	1.79418	1.71494
UNC13B	1	235918751	236158098	2.28604	0.0599866		2.13769	2.17708	2.15163	2.14619	2.15395
LOC100156421	1	236158348	236257349	14.8531	3.74784e-11		2.05581	2.10773	2.12275	2.17909	2.23012
RUSC2	1	236265915	236322958	1.06828	0.372188		2.05436	2.1017	2.09529	2.06991	2.07479
FAM166B	1	236322893	236325008	1.20162	0.309991		1.95019	1.83967	1.98289	1.95733	1.76419
TESK1	1	236341160	236345964	1.55718	0.18551		1.62582	1.47383	1.61889	1.51907	1.44931
CD72	1	236345894	236355755	0.714311	0.582639		1.80534	1.74426	1.83839	1.81392	1.68265
LOC110255822	1	236369153	236372057	2.45251	0.0459135		1.71809	1.56551	1.74016	1.65221	1.75313
SIT1	1	236371708	236373414	2.53682	0.0400596		1.59348	1.3705	1.53356	1.32747	1.30469
LOC106509199	1	236380010	236382894	1.55575	0.185903		1.82128	1.80732	1.92368	1.84361	1.81684
CCDC107	1	236380572	236383671	1.34258	0.253916		1.87572	1.84885	1.9629	1.90579	1.72849
ARHGEF39	1	236383684	236387705	1.83369	0.122045		1.96772	1.84173	2.0333	1.88169	1.6059
CA9	1	236393727	236400994	0.293615	0.882042		1.75408	1.71276	1.76974	1.76918	1.76449
TPM2	1	236402249	236410390	1.18366	0.317833		1.71909	1.57736	1.71377	1.66578	1.58249
TLN1	1	236416041	236450978	2.75463	0.0280864		1.7252	1.53799	1.76903	1.69055	1.53155
CREB3	1	236450573	236456381	1.23951	0.293972		1.82424	1.73901	1.84874	1.84835	1.75653
GBA2	1	236456238	236467887	1.39891	0.234087		1.74942	1.62042	1.75093	1.7552	1.51577
RGP1	1	236468115	236478347	1.82355	0.123964		1.75326	1.64066	1.79782	1.72301	1.64647
MSMP	1	236472652	236473664	1.69154	0.151625		1.71151	1.5577	1.74764	1.71527	1.56187
LOC106509200	1	236502120	236505340	0.459807	0.765216		1.97489	2.0085	1.97419	1.98608	2.03157
NPR2	1	236508994	236529172	0.997328	0.409111		1.78334	1.72593	1.82659	1.82722	1.71868
SPAG8	1	236526659	236532181	0.557721	0.693526		1.83927	1.82032	1.76898	1.83696	1.74943
HINT2	1	236532316	236535263	1.66458	0.157933		1.91338	1.83301	2.00299	1.81298	1.75799
FAM221B	1	236538172	236551064	1.39711	0.234699		1.81844	1.78153	1.89288	1.87168	1.73377
TMEM8B	1	236550759	236583635	2.59368	0.0365261		1.84714	1.76954	1.92524	1.89874	1.76245
LOC100152003	1	236584306	236589843	2.6323	0.0343007		1.94448	1.83455	2.04622	1.96169	1.5854
LOC100157239	1	236595655	236597257	5.11537	0.000522488		1.89618	1.61298	1.48046	1.34658	1.40761
LOC110257045	1	236605615	236606662	3.02067	0.0181203		1.03145	0.734514	0.94394	0.586158	0.736364
LOC110257046	1	236615070	236616089	2.80126	0.0260184		0.94125	0.715865	0.889455	0.521875	0.655366
LOC110257048	1	236624079	236625514	4.14435	0.00274286		1.07595	0.79424	1.02708	0.559648	0.751608
LOC100518591	1	236633418	236634721	8.5667	1.39673e-06		1.75934	1.27072	1.33111	0.885884	1.13894
HRCT1	1	236670418	236671435	3.1294	0.0151305		1.65593	1.32941	1.64599	1.53081	1.30068
LOC100514147	1	236673817	236694003	0.242423	0.914127		1.8997	1.92837	1.91916	1.9156	1.87214
LOC100519461	1	236709468	236712100	7.51762	8.42402e-06		3.4548	3.4242	2.74501	3.45343	1.75948
LOC100514941	1	236727573	236728592	0.851437	0.493497		2.28603	2.24304	2.37715	2.48379	2.08307
LOC100513390	1	236740767	236742277	2.15142	0.0743067		2.18027	2.09708	2.24832	2.0769	2.04422
RECK	1	236821243	236898280	6.10306	9.57922e-05		2.03971	2.10126	2.05975	2.07764	2.10488
GLIPR2	1	236919821	236943828	1.4365	0.221626		1.79363	1.71311	1.81443	1.84306	1.75354
CCIN	1	236947871	236950447	2.16173	0.0731029		1.83807	1.63042	1.88757	1.72322	1.648
CLTA	1	236971317	236993291	0.612085	0.654215		2.00147	1.97906	2.01986	2.02182	1.88184
LOC110255880	1	236993134	236995398	2.38018	0.0515861		2.18133	2.11124	2.26372	2.16273	1.91928
GNE	1	236998754	237065819	3.60839	0.00679009		1.83139	1.87586	1.88949	1.95424	1.90784
RNF38	1	237111002	237240311	9.17915	4.91184e-07		2.04285	2.13385	2.07373	2.10849	2.13489
MELK	1	237317161	237431522	10.6292	4.19796e-08		1.97128	2.00189	2.06179	2.1054	2.0473
PAX5	1	237574938	237785454	3.42027	0.00931225		1.87059	1.74717	1.89642	1.87235	1.74681
ZCCHC7	1	237820675	238068505	3.17443	0.014039		2.09077	2.16226	2.10213	2.14244	2.18109
GRHPR	1	238139764	238151631	2.87143	0.0231835		1.89182	1.73391	1.95109	1.87443	1.72052
ZBTB5	1	238153165	238179344	0.813131	0.517493		1.9807	1.98399	2.02156	1.99245	1.98154
POLR1E	1	238197659	238219475	1.42049	0.226861		1.86989	1.88974	1.91441	1.96608	1.85519
FBXO10	1	238232855	238308661	4.81385	0.000875701		1.96169	1.93565	2.05151	2.05728	1.9623
TOMM5	1	238328894	238333066	1.31419	0.264449		2.01993	2.07368	2.04776	2.00469	1.96801
LOC102165621	1	238333185	238338697	0.887123	0.471816		1.97283	2.01761	2.00425	1.98658	2.00728
FRMPD1	1	238371311	238511714	1.17146	0.323253		1.97742	1.97617	2.00186	2.02439	2.02181
TRMT10B	1	238516042	238536372	6.86311	2.59281e-05		1.97874	2.02968	2.05265	2.09391	2.09953
EXOSC3	1	238536341	238541756	0.603171	0.660614		2.05987	2.09206	2.0987	2.04737	2.0681
LOC102166243	1	238559072	238567550	2.56771	0.0381007		1.96083	1.99656	2.03949	2.07343	2.15355
DCAF10	1	238567612	238633471	5.78232	0.000166265		2.02979	2.10926	2.0684	2.10344	2.12836
SLC25A51	1	238638282	238667612	4.39847	0.00178002		1.99071	2.04401	2.04886	2.08236	1.99501
SHB	1	238680804	238826424	2.00355	0.093771		1.8599	1.74513	1.89089	1.85233	1.69525
LOC110255882	1	238976189	238997643	1.693	0.151289		2.06982	2.0311	2.09851	2.06403	1.97232
ALDH1B1	1	239109814	239114736	1.93723	0.103985		1.90124	1.7514	1.89372	1.78277	1.64871
IGFBPL1	1	239120617	239136387	4.60418	0.00125315		1.92548	1.77046	1.9768	1.87217	1.76589
LOC102168060	1	239131074	239202706	2.51011	0.0418314		2.04435	2.00716	2.09395	2.0669	1.93816
CCDC180	1	239207628	239275402	2.72489	0.0294878		1.97006	1.86477	1.99728	1.96493	1.78435
TDRD7	1	239285628	239368558	1.90301	0.109657		2.05491	2.08395	2.08911	2.08084	2.05223
TMOD1	1	239375150	239468387	1.93714	0.104		1.92063	1.84246	1.96239	1.92972	1.88569
TSTD2	1	239466591	239492883	1.55751	0.185417		2.07694	2.10328	2.12892	2.10304	2.14519
NCBP1	1	239492573	239543925	7.36894	1.08734e-05		2.05249	2.13393	2.09835	2.124	2.16213
XPA	1	239532331	239568589	7.74292	5.72341e-06		2.07226	2.15873	2.11805	2.16543	2.11878
FOXE1	1	239727769	239732461	4.28871	0.00214586		1.80505	1.63312	1.84222	1.63749	1.68131
TRMO	1	239768664	239786932	3.84846	0.004529		1.95336	2.01611	2.00463	2.04542	1.9745
HEMGN	1	239790503	239834568	2.23483	0.0650911		1.9584	1.99654	1.99027	2.02266	2.01999
ANP32B	1	239842062	239868404	2.28499	0.0600872		2.01186	2.06916	2.04148	2.03237	2.09151
NANS	1	239881984	239912727	1.44611	0.218534		1.847	1.86821	1.89814	1.94845	1.966
TRIM14	1	239912126	239945082	3.18928	0.0136961		1.86276	1.8191	1.94689	1.91763	1.83196
CORO2A	1	239947299	240000964	1.44008	0.220471		1.96441	1.90458	2.00219	1.99366	1.85114
TBC1D2	1	240001598	240049927	1.15162	0.332233		1.98807	1.95533	2.0387	2.03071	1.86957
GABBR2	1	240107469	240495917	2.90102	0.0220806		2.01529	1.93865	2.0509	2.02819	1.92064
LOC106509209	1	240138204	240144121	3.0095	0.0184586		1.90828	1.72617	1.92323	1.85675	1.76423
ANKS6	1	240522835	240584354	1.51847	0.196473		1.97236	1.91862	2.00376	1.97555	1.85064
GALNT12	1	240595423	240639625	2.0195	0.0914593		1.90509	1.86529	1.94974	1.92223	1.87732
LOC106509211	1	240688896	240710359	1.48091	0.207664		2.01425	1.98684	2.05134	2.05886	1.95951
COL15A1	1	240718128	240829188	1.41984	0.227075		1.94798	1.89081	1.99006	1.9735	1.87821
TGFBR1	1	240842735	240918267	7.16884	1.53323e-05		2.08059	2.15509	2.07335	2.14222	2.17959
ALG2	1	240973022	240984816	1.25813	0.28636		2.10604	2.13943	2.1567	2.12024	2.11877
SEC61B	1	240985173	240991820	1.63763	0.164476		2.18543	2.24629	2.21922	2.1766	2.17432
LOC106509214	1	241145469	241552271	0.761679	0.550855		2.1547	2.16978	2.17	2.19339	2.18838
NR4A3	1	241569867	241611735	2.03913	0.0886879		2.03399	1.99755	2.05692	2.01196	2.0165
STX17	1	241657463	241785270	6.96167	2.1888e-05		1.99996	2.08796	2.06813	2.12103	2.16365
ERP44	1	241788801	241897432	5.39136	0.000325427		2.10116	2.19083	2.14633	2.19579	2.22301
INVS	1	241897685	242058293	5.79417	0.000162913		2.09436	2.13396	2.15596	2.17084	2.19104
TEX10	1	242058035	242120547	4.80549	0.000888305		2.01937	2.09086	2.05018	2.10548	2.15781
MSANTD3	1	242168922	242194873	0.20285	0.936712		1.99896	1.9916	1.99946	2.02543	2.00902
TMEFF1	1	242214955	242309878	2.00115	0.0941224		2.0443	2.06092	2.06866	2.09499	2.11923
CAVIN4	1	242310017	242319977	1.32604	0.260009		2.06992	2.07694	2.10659	2.11684	2.12992
LOC110255983	1	242369883	242377028	1.30404	0.268306		2.05937	2.03409	2.0912	2.05266	2.11577
LOC106509220	1	242399663	242607728	3.76307	0.00523177		2.11745	2.15157	2.16481	2.19505	2.22719
PLPPR1	1	242682521	242970622	1.059	0.376866		2.15259	2.16092	2.17897	2.19956	2.1811
LOC100515185	1	242981355	242995846	16.8298	1.52079e-12	AW-EW	2.2485	2.16659	2.16361	2.86432	2.0111
LOC110255995	1	242984022	242993349	8.81015	9.21575e-07		2.33974	2.27061	2.37563	2.93014	2.03932
LOC110255172	1	243033379	243039795	11.8989	4.96674e-09		2.46962	2.38604	2.26507	2.38452	2.27056
LOC102158534	1	243065668	243084816	3.71912	0.00563453		2.11633	2.05895	2.17059	2.13377	2.16425
MRPL50	1	243100365	243106831	1.40417	0.232308		2.17585	2.22102	2.20498	2.24751	2.19428
ZNF189	1	243106911	243117929	3.67441	0.00607563		2.1333	2.20601	2.17665	2.25207	2.25556
ALDOB	1	243127870	243141504	2.33467	0.0554957		2.24806	2.17892	2.26527	2.21854	2.27907
TMEM246	1	243167328	243190281	0.107001	0.980031		2.1461	2.15108	2.15779	2.16351	2.1155
LOC102167599	1	243216062	243225670	1.99273	0.0953705		2.08709	2.14042	2.10687	2.14152	2.0806
RNF20	1	243225711	243254465	1.43256	0.222904		2.2338	2.24424	2.27047	2.27334	2.31059
GRIN3A	1	243263202	243416739	0.382216	0.82132		2.15377	2.15206	2.16864	2.17717	2.17518
PPP3R2	1	243284383	243285358	2.89386	0.0223427		1.84296	1.66677	1.84174	1.69927	1.74328
LOC110257067	1	243581262	243606393	1.13976	0.337698		2.13235	2.14691	2.14825	2.22427	2.22596
CYLC2	1	244390956	244410654	1.45986	0.214179		2.12461	2.19776	2.12583	2.22319	2.17762
SMC2	1	245409559	245459032	1.61812	0.169367		2.13357	2.19118	2.12061	2.19558	2.23433
LOC106509221	1	245431774	245498615	1.27339	0.280249		2.13335	2.1828	2.15054	2.21208	2.1854
LOC100518052	1	245828794	245829800	2.54373	0.039613		2.34093	2.30295	2.47347	2.16066	2.1388
LOC100152911	1	245855894	245857148	0.668796	0.614054		2.48121	2.56016	2.47652	2.49232	2.3449
LOC100157720	1	245898070	245899058	5.53577	0.000253959		2.28792	2.31126	2.46791	2.23461	2.01078
LOC100152489	1	245919564	245920915	0.468557	0.758812		2.35003	2.35386	2.37698	2.2847	2.47245
LOC100520168	1	245940470	245943809	0.762439	0.550352		2.23767	2.2667	2.22347	2.18999	2.24765
LOC100153672	1	245944667	245947705	0.503165	0.733439		2.23075	2.2476	2.24132	2.3035	2.21253
LOC100154900	1	245961394	245964479	5.52643	0.000258067		2.23566	2.29506	2.1238	2.2622	2.20626
LOC100739708	1	245973399	245976624	24.4234	1.1251e-17		1.62915	1.83485	2.10011	2.33992	2.15898
LOC100739672	1	245984104	245987042	18.0769	2.07046e-13		2.21005	2.22178	2.53023	2.26499	2.039
LOC100739563	1	246062047	246063289	5.54054	0.000251889		2.24736	2.05161	2.28587	2.06681	2.19833
LOC100739528	1	246074926	246079677	1.76712	0.13516		2.12093	2.18833	2.15822	2.17488	2.28944
LOC100155308	1	246086229	246088291	3.56859	0.00726011		1.69885	1.69277	1.83189	1.85287	1.79307
LOC100154081	1	246104936	246117913	3.11482	0.0155012		1.94563	2.01501	1.94081	2.03927	2.24697
LOC106509227	1	246111014	246129381	4.51811	0.00145151		1.97617	2.03873	1.99103	2.08107	2.17884
LOC100739365	1	246129422	246140407	1.43548	0.221955		2.01332	2.07599	2.04545	2.08605	2.19342
ABCA1	1	246144277	246278492	0.664374	0.617147		2.10118	2.09331	2.12781	2.1214	2.03127
LOC106509228	1	246316638	246332720	3.31455	0.0111139		2.23332	2.30839	2.26673	2.22087	2.27021
LOC110256014	1	246340272	246347462	1.54845	0.187931		2.19985	2.24456	2.25036	2.15909	2.10428
SLC44A1	1	246548461	246760527	8.64296	1.2261e-06		2.00132	2.07841	2.01683	2.08488	2.13216
FSD1L	1	246768098	246847084	5.80692	0.000159381		2.08394	2.19024	2.10439	2.17155	2.19485
FKTN	1	246852387	246916650	4.00977	0.00344664		2.10393	2.17388	2.11865	2.17408	2.20393
LOC100522117	1	246877044	246878827	1.71428	0.146486		2.10787	2.16917	2.07896	2.13833	1.96785
TAL2	1	246932975	246944722	2.59207	0.0366219		2.07341	2.02568	2.08883	2.03728	1.97914
TMEM38B	1	246973447	247024019	7.879	4.53239e-06		2.10947	2.22008	2.08419	2.16736	2.20742
LOC110256021	1	247132711	247665864	2.97614	0.0195055		2.16011	2.21148	2.17018	2.2116	2.20146
LOC110256022	1	247555522	247737587	3.97429	0.00366023		2.15643	2.21273	2.18091	2.19045	2.17118
LOC110256023	1	247683002	247684844	5.39802	0.000321731		2.07204	2.12817	1.97746	2.01027	2.01632
ZNF462	1	248029136	248181792	0.31724	0.866379		1.9742	1.95934	1.98593	1.97115	1.92702
RAD23B	1	248447991	248493651	7.05466	1.86553e-05		2.04277	2.13868	2.0641	2.10929	2.16444
KLF4	1	248604817	248609574	2.79136	0.026445		1.72242	1.55413	1.66238	1.48466	1.66878
LOC110256027	1	249310916	249362511	5.2847	0.000390802		2.20141	2.27781	2.19596	2.20879	2.20758
LOC102165800	1	249847810	249854068	4.32873	0.00200456		2.06289	2.11493	2.03719	2.09567	2.11516
ACTL7B	1	249876832	249879109	5.3756	0.000334353		2.03061	1.69522	2.08823	1.81859	1.67359
ACTL7A	1	249883247	249884760	2.88809	0.0225562		1.96734	1.7639	2.00609	1.79801	1.55264
FAM206A	1	249898994	249905397	3.92143	0.00400301		2.10759	2.17911	2.08314	2.10289	2.13138
ELP1	1	249905550	249980570	3.51605	0.00793015		2.08183	2.14144	2.11444	2.11281	2.08089
CTNNAL1	1	250005444	250078448	6.39949	5.75387e-05		2.03611	2.10914	2.02773	2.06413	2.10605
LOC102166967	1	250078525	250095163	1.68332	0.153523		1.9487	2.00241	1.95643	1.9844	1.92739
TMEM245	1	250080364	250181827	7.91358	4.27158e-06		2.03894	2.10579	2.0596	2.09619	2.15079
MIR32	1	250115904	250115973	1.01507	0.399627		2.07795	2.19271	2.19861	2.16998	1.67707
FRRS1L	1	250187568	250220716	0.781426	0.537902		1.99902	2.02631	2.02621	2.02693	1.98947
EPB41L4B	1	250226592	250368897	0.788259	0.533462		1.96334	1.92054	1.97323	1.95097	1.84886
LOC102164626	1	250398630	250403485	0.783959	0.536253		1.97638	1.9642	1.94269	1.90691	1.85207
PTPN3	1	250418131	250583148	0.328976	0.858435		1.97588	1.95598	1.99049	1.97726	1.88829
LOC110256044	1	250533302	250538539	2.1518	0.0742621		2.03946	1.94081	2.07422	1.9577	2.07542
PALM2	1	250824055	250968545	0.750199	0.558466		2.085	2.07341	2.11199	2.10347	2.04268
AKAP2	1	250984658	251190244	0.44663	0.774841		1.98499	1.98426	2.00481	2.01631	1.96121
LOC110256047	1	251198233	251272896	4.15333	0.00270135		2.14789	2.19864	2.14188	2.16886	2.15989
C1H9orf152	1	251210981	251218135	1.29101	0.273331		1.98338	1.9049	1.99418	1.99359	1.93876
TXN	1	251264180	251278000	0.965171	0.426736		2.10481	2.13523	2.12302	2.07306	2.1731
TXNDC8	1	251312120	251340761	4.84687	0.000827595		2.09308	2.15877	2.10989	2.16047	2.17277
SVEP1	1	251367401	251571799	5.90721	0.000134144		2.15054	2.19894	2.13875	2.17371	2.17898
LOC110256901	1	251582356	251789351	4.70054	0.00106294		2.1303	2.19445	2.13423	2.16934	2.20621
MUSK	1	251650151	251758538	3.38379	0.0098988		2.15114	2.21063	2.15453	2.17943	2.21043
LPAR1	1	251811583	251979828	4.07468	0.00308731		2.01042	2.04538	2.00406	2.05031	2.03522
LOC102160537	1	252035915	252127956	7.82194	4.99813e-06		2.03095	2.09277	2.04142	2.08889	2.12501
LOC100156374	1	252204103	252205056	0.925309	0.449355		2.04007	1.97203	2.07912	1.93633	1.98211
KIAA0368	1	252221687	252325068	3.66268	0.00619695		2.05803	2.10076	2.06668	2.06607	2.12272
ZNF483	1	252342621	252356014	1.41756	0.227831		2.09471	2.1272	2.12828	2.10791	1.96429
PTGR1	1	252373272	252395948	0.599886	0.662978		1.92496	1.88291	1.92002	1.94286	1.84035
LOC110256066	1	252394824	252396964	0.373528	0.827479		2.04214	2.06273	2.01637	2.04004	2.11587
LOC100515643	1	252426357	252445622	3.94558	0.00384262		2.06299	2.12699	2.06137	2.12058	2.10967
LOC110256067	1	252435029	252452995	3.93082	0.00393987		1.99231	2.06192	2.00143	2.06282	2.04728
GNG10	1	252453009	252459978	1.4973	0.202711		2.11525	1.95292	2.01381	1.914	2.00503
LOC106509234	1	252453376	252454310	1.3879	0.237852		1.7469	1.65039	1.82331	1.64671	1.54244
C1H9orf84	1	252465893	252555063	6.30402	6.78039e-05		2.00275	2.09954	2.05838	2.09873	2.17332
UGCG	1	252651850	252690817	10.0493	1.11958e-07		1.94463	2.02231	1.92346	2.00346	2.09758
SUSD1	1	252819956	252956513	1.66293	0.158326		1.91781	1.9477	1.95443	1.99116	1.97336
PTBP3	1	252986716	253093059	7.16002	1.55665e-05		2.02184	2.12812	2.03169	2.09243	2.11212
HSDL2	1	253124358	253191309	4.85959	0.000809764		1.91966	1.98929	1.91703	1.96609	2.04741
KIAA1958	1	253202380	253358829	3.18102	0.0138857		2.00356	2.04815	2.0039	2.03222	2.06307
INIP	1	253375193	253393886	1.17684	0.320856		1.89058	1.90147	1.93756	1.89902	1.93817
SNX30	1	253428461	253555463	0.264847	0.900422		1.89787	1.88929	1.91301	1.92609	1.87157
SLC46A2	1	253559545	253571015	1.85989	0.117217		1.88977	1.79734	1.91967	1.83415	1.6688
LOC100516718	1	253573398	253587341	0.810171	0.519378		2.00575	2.01329	2.02037	2.07099	1.9109
LOC110256075	1	253607527	253633475	4.00074	0.0034998		3.65777	4.339	3.99241	2.06093	2.01061
SAL1	1	253638017	253642835	3.84417	0.00456196		4.83193	6.05812	5.69109	1.90115	1.86356
ZNF883	1	253667849	253717205	4.36665	0.00187917		5.30554	6.97345	6.13159	2.13914	2.13528
ZFP37	1	253702590	253742614	4.37388	0.00185616		3.5402	4.31577	3.95667	2.16228	2.20031
SLC31A2	1	253795005	253805287	0.58631	0.672773		1.99437	1.98566	2.04182	2.03256	1.96547
FKBP15	1	253805921	253868185	0.545418	0.702499		2.0117	2.03487	2.03041	2.03389	1.99334
SLC31A1	1	253868389	253893135	2.9286	0.0210988		2.1621	2.22606	2.18391	2.15396	2.22961
CDC26	1	253893666	253906659	1.70386	0.148822		2.0032	2.04757	2.02205	2.09972	1.9734
PRPF4	1	253906258	253925683	3.04202	0.0174911		2.00668	2.07157	2.04345	2.06509	1.96794
RNF183	1	253924122	253966702	0.411279	0.8005		1.94835	1.95746	1.97829	1.98253	1.91945
WDR31	1	253942570	253966769	0.760981	0.551315		2.00231	2.0288	2.04848	2.03506	1.97013
BSPRY	1	253975979	254003169	1.87106	0.115213		1.85111	1.85743	1.9232	1.95993	1.85315
HDHD3	1	254006018	254009804	1.30307	0.268678		1.62633	1.52106	1.68398	1.66784	1.53152
ALAD	1	254015426	254027584	0.299872	0.877939		1.74881	1.69827	1.7472	1.77809	1.6989
POLE3	1	254033378	254036224	0.286579	0.886612		2.09301	2.07304	2.11968	2.08718	1.8962
LOC110256105	1	254036310	254040139	0.191953	0.94252		2.05156	2.06971	2.04999	2.02374	2.1466
C1H9orf43	1	254046679	254057034	0.236585	0.917594		1.96702	1.94608	1.97709	1.9679	1.85027
RGS3	1	254078618	254211805	1.6055	0.172602		1.8662	1.75439	1.87806	1.85765	1.73362
MIR378B	1	254135495	254135571	0.285114	0.887558		1.86636	1.86317	1.83248	1.97328	1.7124
LOC110257083	1	254337551	254351651	1.2959	0.271435		1.94737	1.97592	1.9499	1.99926	1.95541
ZNF618	1	254477856	254679347	1.90667	0.109038		1.8632	1.78274	1.88086	1.86294	1.77218
AMBP	1	254683885	254703220	1.96835	0.0990686		1.75465	1.64676	1.78743	1.75972	1.64519
KIF12	1	254711820	254720559	3.21988	0.0130156		1.76543	1.52097	1.81455	1.70291	1.54569
LOC106509240	1	254721545	254725218	1.71575	0.146159		1.62204	1.48848	1.55673	1.67619	1.5971
COL27A1	1	254768576	254924893	2.37806	0.0517626		1.77605	1.60881	1.78439	1.7168	1.60564
MIR455	1	254824200	254824279	3.87529	0.00432806		1.4757	1.06335	1.55193	1.12808	1.3302
ORM1	1	254939154	254943065	2.04674	0.0876354		1.61279	1.43782	1.57953	1.59952	1.46379
AKNA	1	254942874	255004453	2.03629	0.0890847		1.76608	1.64616	1.8005	1.77327	1.63409
LOC110256124	1	254962957	254967528	3.24661	0.0124484		1.84735	1.71223	1.9523	1.87377	1.60115
WHRN	1	255009765	255095281	2.54397	0.0395979		1.87793	1.76612	1.91496	1.85589	1.7447
ATP6V1G1	1	255151909	255159299	0.631244	0.640535		2.11533	2.1439	2.1215	2.05474	2.16952
TMEM268	1	255168666	255195980	1.3833	0.23944		1.91771	1.88334	1.96173	1.98396	1.92358
TEX48	1	255207373	255211836	0.822212	0.511738		2.05603	2.04332	2.09349	2.08844	1.99821
TNFSF15	1	255328731	255349508	0.0936941	0.984416		2.07272	2.06266	2.06736	2.08012	2.01667
TNFSF8	1	255436206	255459020	0.317741	0.866043		2.14621	2.1421	2.12256	2.13218	2.03777
TNC	1	255533235	255630381	1.87106	0.115213		2.07663	2.0085	2.08807	2.05403	1.91129
LOC102161373	1	255736585	255904317	0.700496	0.592088		2.12782	2.12012	2.14296	2.10599	2.05168
PAPPA	1	256544496	256784813	2.02538	0.0906205		2.0632	1.98298	2.08104	2.05406	1.92248
ASTN2	1	256825466	257740676	1.98803	0.0960728		2.09124	2.04211	2.11569	2.10634	2.03024
TRIM32	1	257051421	257066911	1.83372	0.12204		2.11216	2.06098	2.17358	2.1007	1.9385
LOC110256902	1	257622063	257629864	3.70443	0.00577585		2.01259	1.89149	2.11362	2.06748	1.846
LOC102163214	1	257844499	257884406	0.388511	0.816837		2.17325	2.16792	2.18601	2.19688	2.19596
TLR4	1	258044610	258054641	0.97335	0.422201		2.20983	2.23632	2.18514	2.20953	2.232
LOC110257084	1	258307056	258362548	1.8618	0.116872		2.08571	2.06559	2.0958	2.11337	2.1593
LOC110257087	1	258376685	258389764	0.591082	0.669325		2.22077	2.18252	2.20934	2.20587	2.23002
BRINP1	1	259350359	259544604	4.71625	0.00103477		2.0642	1.99254	2.0879	2.08262	2.04323
LOC106507017	1	260442264	260463106	4.07266	0.00309789		1.8227	1.69892	1.85726	1.82533	1.65783
CDK5RAP2	1	260465809	260648070	2.62126	0.0349231		1.91773	1.84374	1.95225	1.92839	1.84037
MEGF9	1	260662355	260756930	8.36399	1.97536e-06		2.06499	2.16273	2.06518	2.11443	2.14922
FBXW2	1	260812764	260840227	5.1853	0.000463456		2.07886	2.1287	2.06615	2.10142	2.18356
LOC110256163	1	260840298	260841349	0.760589	0.551575		2.11657	2.12832	2.18822	2.06493	1.93935
PSMD5	1	260847403	260868767	5.22245	0.000434846		1.98028	2.07171	1.98713	2.02122	1.98654
LOC102164650	1	260868776	260897737	3.38052	0.00995316		2.09189	2.16912	2.14582	2.14461	2.13836
PHF19	1	260899462	260919776	1.54551	0.188754		1.76393	1.65894	1.79896	1.7528	1.64547
TRAF1	1	260948191	260973978	1.10541	0.353937		1.88079	1.79757	1.90159	1.84112	1.73874
C5	1	260995662	261088868	9.88468	1.48012e-07		2.02638	2.10097	2.02735	2.08352	2.09852
CNTRL	1	261133576	261227110	20.8331	2.7221e-15		0.987405	1.13263	1.25358	1.19831	1.20031
RAB14	1	261228112	261256913	9.09936	5.62721e-07		1.98756	2.10846	1.99657	2.07145	2.07632
GSN	1	261295711	261372848	0.1727	0.952288		1.88757	1.88476	1.90272	1.92878	1.77885
STOM	1	261380087	261407713	3.79613	0.00494774		1.98968	2.03359	1.95616	1.99743	1.98902
LOC100156618	1	261468768	261491627	13.5463	3.20959e-10		2.12995	2.24834	2.13967	2.10094	2.1922
GGTA1P	1	261511304	261587968	0.363098	0.834825		1.84447	1.83987	1.86581	1.90513	1.8133
LOC110256217	1	261657862	261668359	2.4447	0.0464962		1.74158	1.56237	1.78824	1.72555	1.63017
DAB2IP	1	261732280	261859833	2.67076	0.0322157		1.75918	1.56795	1.77205	1.69052	1.5863
LOC106507029	1	261883303	261887980	2.87108	0.0231969		1.96137	1.75728	1.99527	1.8516	1.5149
TTLL11	1	261896303	262204751	5.7366	0.000179855		1.67517	1.63346	1.74731	1.757	1.68037
LOC110256219	1	261937943	261943052	2.77131	0.0273291		1.92666	1.8167	1.93067	1.87589	1.72543
LOC110256218	1	262166481	262175182	195.205	7.40676e-85	AD-ED,AW-ED,AD-EW,AW-EW,AW-NEW	1.05821	0.785513	3.26972	4.3484	3.06452
LOC110256220	1	262204240	262206082	0.819997	0.513138		2.00767	2.09242	2.02846	2.05584	2.00914
NDUFA8	1	262243225	262258186	1.33027	0.258437		2.04861	2.04036	2.09201	2.07271	2.01702
MORN5	1	262258133	262295132	2.30445	0.0582468		1.93687	1.85628	1.9989	1.933	1.82447
LHX6	1	262297557	262322777	2.84506	0.0242116		1.76474	1.58924	1.79903	1.69641	1.5829
RBM18	1	262333529	262356280	1.4391	0.220787		2.09649	2.13744	2.12567	2.13703	2.02963
MRRF	1	262355994	262416116	2.16693	0.0725038		2.02267	2.03959	2.07045	2.07048	1.98758
LOC106507054	1	262439338	262442929	0.456012	0.76799		1.94472	1.88273	1.95655	1.92233	1.76908
PTGS1	1	262456106	262482159	1.82407	0.123865		1.88823	1.78611	1.90665	1.90408	1.82354
LOC100152475	1	262510617	262511799	0.663012	0.618101		3.24244	3.4546	3.31429	3.34552	2.81989
LOC100157704	1	262546138	262547155	2.40005	0.0499639		3.92623	4.20531	4.43632	3.7988	3.04168
LOC100517451	1	262615183	262616327	3.54206	0.00759121		2.39617	2.92356	2.48865	2.49051	1.26245
LOC110256221	1	262632525	262670267	8.96816	7.03782e-07		2.17231	2.66642	1.99968	2.0123	1.87572
LOC100522178	1	262670288	262672009	14.8209	3.9506e-11		2.60973	3.26596	2.15598	2.02154	1.62661
LOC100524011	1	262689681	262690825	3.85669	0.00446638		2.07597	2.54306	1.99003	1.97761	1.92579
LOC100523660	1	262703207	262704126	5.88838	0.000138555		1.84722	2.14576	2.32251	2.61337	2.42028
LOC110259676	1	262751602	262752540	15.952	6.2698e-12		2.62728	2.5029	1.31149	1.65577	2.38807
LOC110257099	1	262774734	262775675	16.3456	3.31795e-12		2.07551	1.94826	0.927816	1.0629	1.80495
LOC110259678	1	262808136	262808798	21.3708	1.18335e-15		2.11854	1.85582	0.721816	1.05981	1.63025
LOC100521885	1	262877214	262878242	9.13225	5.32038e-07		4.2022	4.11502	2.98906	4.01884	3.53122
LOC100520823	1	263046286	263047224	2.8454	0.0241981		2.8441	2.76799	2.5321	2.59311	2.30023
LOC100521356	1	263085287	263086228	0.0449377	0.996174		2.24874	2.25405	2.23386	2.27637	2.21169
LOC110257105	1	263182508	263183777	0.519355	0.721568		2.45598	2.4925	2.38758	2.47242	2.19111
LOC110259686	1	263197471	263198206	0.597567	0.664648		2.42116	2.3803	2.43204	2.52559	2.02137
LOC110257108	1	263221866	263222868	1.56704	0.182806		2.66366	2.66107	2.5086	2.54818	2.33244
LOC110259694	1	263318582	263319523	2.2675	0.0617889		2.49353	2.6991	2.27854	2.38533	2.07525
LOC110259697	1	263329901	263330821	3.32099	0.010995		3.26304	3.38001	2.86393	2.70952	2.40797
LOC110257110	1	263341991	263354778	2.66954	0.0322799		2.36825	2.51086	2.22195	2.46346	2.53254
LOC110259699	1	263371242	263372012	4.01912	0.00339242		3.22536	3.5111	3.07736	2.67563	2.44402
LOC110257111	1	263439805	263440731	1.22776	0.298866		2.68312	2.85604	2.57945	2.62035	2.18914
LOC110257114	1	263485843	263487049	7.27928	1.26832e-05		3.04479	3.11089	2.58792	2.3275	2.08636
LOC110259704	1	263568235	263569176	4.76639	0.000949749		3.21567	3.40476	2.75939	2.77437	2.16399
LOC110257118	1	263597682	263598705	1.18802	0.315916		2.41506	2.58392	2.37496	2.84362	2.52992
LOC396787	1	263681054	263681939	11.7718	6.14494e-09		3.90536	4.23999	3.04689	2.7484	2.35498
LOC110257124	1	263681985	263717877	6.53665	4.54494e-05		2.31092	2.42312	2.08652	1.94587	1.64871
LOC100626932	1	263726194	263730635	2.33236	0.0557012		2.20404	2.03355	2.1676	2.12723	1.96248
LOC100737820	1	263732721	263735113	3.21764	0.0130643		1.97362	1.80761	2.02788	1.91184	1.76953
PDCL	1	263747900	263759610	0.568306	0.685824		1.96869	1.97975	2.00475	1.9954	1.89035
RC3H2	1	263769403	263822101	6.18171	8.3676e-05		2.08511	2.16715	2.10049	2.11311	2.1613
ZBTB6	1	263823854	263846908	1.24661	0.291053		2.13155	2.17279	2.14851	2.10644	2.11308
ZBTB26	1	263831224	263847206	1.70994	0.147453		2.11641	2.16679	2.13462	2.11167	2.12424
RABGAP1	1	263857501	264030575	9.63118	2.27628e-07		2.08974	2.16534	2.09455	2.1313	2.14671
LOC110256903	1	264019274	264019944	2.43496	0.0472321		2.01619	1.85692	2.07563	1.96256	1.61525
STRBP	1	264030135	264195908	2.9332	0.0209393		2.09186	2.12487	2.09678	2.10658	2.16099
LOC102165127	1	264242212	264277538	1.89068	0.111771		1.76728	1.61883	1.76625	1.72673	1.62665
CRB2	1	264277549	264301731	3.41674	0.00936747		1.59129	1.30195	1.56888	1.43228	1.40955
DENND1A	1	264300989	264823351	0.175678	0.95082		2.07222	2.07565	2.07088	2.05799	2.05779
LHX2	1	264900931	264920888	2.39345	0.0504975		1.6635	1.50724	1.64737	1.58005	1.53107
NEK6	1	265078407	265170960	2.85332	0.0238851		1.745	1.54033	1.7479	1.63433	1.55396
PSMB7	1	265172257	265235389	0.0758357	0.989546		2.00009	2.00766	2.00769	1.99708	1.97687
ADGRD2	1	265258847	265275288	3.0521	0.0172013		1.62467	1.38568	1.64415	1.50976	1.49733
NR5A1	1	265284491	265311547	4.17526	0.00260255		1.67804	1.40276	1.70342	1.54188	1.48304
NR6A1	1	265320597	265570941	10.3625	6.5883e-08		2.06162	2.13866	2.0821	2.09793	2.12526
LOC110256222	1	265461394	265495500	12.2025	2.9904e-09		2.09622	2.21019	2.10503	2.13615	2.19173
MIR181A-2	1	265497249	265497328	2.69754	0.0308367		2.16291	2.18455	2.01096	1.97855	1.78144
MIR181B-2	1	265499111	265499196	1.86384	0.116504		1.80266	1.89602	1.73884	1.93335	1.93525
OLFML2A	1	265577250	265604365	1.71756	0.145757		1.83682	1.69471	1.83668	1.72671	1.57414
WDR38	1	265632153	265637098	1.93397	0.104514		1.87468	1.69837	1.8825	1.7748	1.61213
RPL35	1	265637266	265642278	1.14497	0.335288		1.78319	1.66042	1.74814	1.74935	1.64301
ARPC5L	1	265645800	265653513	0.966663	0.425906		1.93824	1.87678	1.97487	1.85389	1.8281
GOLGA1	1	265655175	265705907	0.504385	0.732544		1.99146	2.01882	2.01797	2.01227	1.97287
SCAI	1	265710644	265867099	5.50971	0.000265585		1.96146	2.04135	1.99505	2.02082	2.06648
RABEPK	1	265898306	265929062	0.77954	0.539131		1.83869	1.89229	1.8672	1.89437	1.86059
HSPA5	1	265930044	265934959	0.886191	0.472374		2.01313	2.07357	2.05761	2.03981	1.94893
GAPVD1	1	265948067	266030203	3.99658	0.00352455		1.98311	2.05851	2.00969	2.03385	2.05073
LOC106507123	1	266074687	266080592	3.01252	0.0183665		1.41159	1.17136	1.36772	1.30179	1.15528
MAPKAP1	1	266096192	266346384	0.673862	0.610518		2.03744	2.06251	2.05437	2.03839	2.02772
PBX3	1	266383311	266610646	7.56061	7.82496e-06		2.07037	2.15484	2.06437	2.10104	2.15152
LOC110256243	1	266612966	266623134	1.59416	0.175556		1.87284	1.76428	1.84049	1.77822	1.6967
LOC106507150	1	266668643	266711532	1.3747	0.242438		1.78603	1.68231	1.76082	1.73576	1.65694
LOC110256245	1	266844854	266913004	0.660594	0.619797		2.04176	2.03879	2.05959	2.02721	1.95152
MVB12B	1	266933459	267105790	2.09056	0.0818009		1.84188	1.72248	1.83805	1.7379	1.69125
LOC106509263	1	267062401	267077291	2.70173	0.0306261		1.81474	1.62998	1.81916	1.69976	1.71538
LOC110256249	1	267121361	267138482	3.42399	0.0092544		1.65852	1.46346	1.61095	1.50872	1.59431
LMX1B	1	267207273	267290862	2.87285	0.0231295		1.7777	1.56886	1.77445	1.66748	1.54006
ZBTB43	1	267391575	267410947	4.86251	0.00080573		1.9994	2.09785	2.02108	2.09308	2.08325
ZBTB34	1	267436988	267465619	1.56032	0.184644		1.9444	1.99097	1.9516	1.92253	1.90595
RALGPS1	1	267437066	267770444	1.3865	0.238337		1.86806	1.78026	1.88029	1.79619	1.73018
ANGPTL2	1	267639636	267672918	2.63237	0.0342969		1.85059	1.66177	1.87767	1.71359	1.59756
LOC102168098	1	267728555	267733330	3.91671	0.00403515		1.83721	1.57208	1.90619	1.60977	1.42896
LOC110256267	1	267733346	267735261	2.28442	0.0601413		1.72064	1.52377	1.66761	1.54805	1.27445
GARNL3	1	267772408	267922731	0.982037	0.417423		1.95477	1.90928	1.96306	1.90215	1.83324
SLC2A8	1	267925184	267934096	3.16932	0.0141588		1.62543	1.35589	1.66898	1.47312	1.29117
ZNF79	1	267941953	267959754	2.5331	0.0403018		1.89837	1.96891	1.93036	1.98307	1.87965
RPL12	1	267961398	267964881	0.84288	0.498793		2.02002	1.92424	2.02433	1.95116	1.85778
LRSAM1	1	267964875	268008833	1.56304	0.183899		1.80602	1.68673	1.82301	1.71939	1.64353
FAM129B	1	268010297	268066022	2.12529	0.0774409		1.57786	1.38015	1.57027	1.46845	1.47704
LOC106509264	1	268093763	268117204	0.124803	0.973465		1.73138	1.71424	1.73271	1.75796	1.70718
STXBP1	1	268116124	268205805	9.72068	1.95522e-07		1.44874	1.39094	1.62663	1.4446	1.37787
CFAP157	1	268209190	268213909	3.42629	0.0092188		1.66305	1.3743	1.67805	1.44363	1.35077
PTRH1	1	268213685	268215498	4.31818	0.00204087		1.62748	1.32362	1.72915	1.42575	1.44498
TTC16	1	268215559	268233175	1.66689	0.157383		1.57726	1.44142	1.58954	1.56657	1.5655
TOR2A	1	268233103	268237478	2.06062	0.0857458		1.73415	1.54984	1.76439	1.701	1.35251
SH2D3C	1	268238967	268270395	1.18207	0.318536		1.72965	1.60386	1.73161	1.6793	1.56618
CDK9	1	268277083	268280493	2.09071	0.0817816		1.52651	1.32141	1.49512	1.34948	1.39557
FPGS	1	268281298	268309397	0.838351	0.501612		1.583	1.50526	1.59415	1.61921	1.53809
ENG	1	268309379	268343861	1.5814	0.178934		1.71366	1.58377	1.73172	1.64093	1.58642
AK1	1	268355032	268365659	2.57464	0.0376742		1.53971	1.29476	1.50352	1.39108	1.42439
ST6GALNAC6	1	268371569	268383559	1.01012	0.402254		1.56291	1.45234	1.55677	1.60549	1.5796
ST6GALNAC4	1	268391851	268402449	1.8209	0.124468		1.46268	1.31733	1.48519	1.4595	1.46021
PIP5KL1	1	268409113	268417580	2.15893	0.0734285		1.64227	1.47897	1.68257	1.57898	1.50716
DPM2	1	268420273	268423557	1.01017	0.402229		1.56163	1.44313	1.57256	1.59513	1.41227
LOC110256295	1	268493216	268496704	2.37252	0.0522253		1.59266	1.6561	1.6768	1.82605	1.58198
NAIF1	1	268522131	268531528	0.717464	0.580493		1.79304	1.73723	1.84069	1.75422	1.72755
SLC25A25	1	268531752	268575195	0.0622675	0.992823		1.82022	1.81214	1.82554	1.84452	1.81933
PTGES2	1	268585725	268591356	2.20927	0.0677919		1.36358	1.13951	1.34946	1.22946	1.3627
LCN2	1	268609975	268614651	3.02839	0.0178904		1.36876	1.11405	1.33979	1.22324	1.28786
C1H9orf16	1	268616040	268619638	1.36175	0.247009		1.5087	1.35737	1.50436	1.42604	1.45986
CIZ1	1	268618972	268642064	1.19561	0.312596		1.59776	1.47309	1.59278	1.56725	1.50816
LOC102165879	1	268650232	268656873	0.734455	0.569002		1.6102	1.50234	1.58938	1.53087	1.47804
DNM1	1	268653045	268702233	1.14665	0.334512		1.57164	1.4368	1.53523	1.49522	1.48384
MIR199B	1	268691520	268691593	2.86399	0.0234693		0.914173	0.57865	0.760876	0.660328	1.06416
GOLGA2	1	268702823	268721174	1.72455	0.144218		1.68947	1.53078	1.69128	1.56186	1.49323
SWI5	1	268720232	268726527	0.824233	0.510462		1.79223	1.72046	1.84128	1.77594	1.59631
TRUB2	1	268745815	268757771	0.645298	0.63057		1.61802	1.52999	1.61956	1.57562	1.6125
COQ4	1	268756690	268768355	0.672678	0.611343		1.74754	1.70138	1.79688	1.78916	1.63338
SLC27A4	1	268773792	268788208	2.78658	0.0266531		1.6224	1.38264	1.64208	1.50922	1.46376
URM1	1	268798439	268815553	1.67601	0.15523		1.71079	1.56588	1.72408	1.65153	1.5667
MIR219B	1	268816967	268817050	6.07561	0.000100422		1.48245	0.970903	1.47404	1.1358	1.16173
CERCAM	1	268834967	268847236	2.4551	0.0457222		1.63664	1.44709	1.66819	1.55543	1.4691
ODF2	1	268856755	268893390	1.55932	0.184919		1.73533	1.66256	1.7912	1.70597	1.61078
GLE1	1	268894281	268922752	1.35106	0.250838		1.84705	1.84912	1.91974	1.86396	1.79332
SPTAN1	1	268936120	269002261	2.27382	0.0611682		1.77926	1.63151	1.79972	1.66065	1.59661
WDR34	1	269002252	269030978	2.44212	0.0466898		1.75331	1.69342	1.84521	1.73534	1.58102
SET	1	269050447	269064462	0.668265	0.614425		1.80696	1.84623	1.79687	1.80267	1.74313
LOC102158334	1	269050673	269056255	0.124583	0.973551		1.69673	1.66998	1.67312	1.70022	1.63184
PKN3	1	269069088	269081334	2.66794	0.032364		1.50814	1.27401	1.52538	1.38582	1.40992
ZDHHC12	1	269081274	269084853	2.60941	0.0356033		1.47559	1.25801	1.5035	1.43614	1.36463
ZER1	1	269088696	269121895	2.02463	0.090727		1.68635	1.57141	1.74094	1.63883	1.64109
TBC1D13	1	269134532	269153056	1.2059	0.308147		1.63599	1.5197	1.65084	1.56459	1.58069
ENDOG	1	269153955	269157789	1.39481	0.235485		1.61101	1.40645	1.55986	1.45779	1.39701
SPOUT1	1	269157173	269167154	1.42044	0.226876		1.64444	1.51947	1.66668	1.61664	1.59141
KYAT1	1	269172628	269209553	0.82563	0.509582		1.67092	1.65754	1.71775	1.76099	1.65282
LRRC8A	1	269209660	269238529	2.02178	0.0911324		1.6296	1.44082	1.63752	1.55826	1.46338
PHYHD1	1	269241955	269254708	1.05208	0.380381		1.73546	1.62229	1.71339	1.75273	1.56059
DOLK	1	269257386	269259484	2.29245	0.0593747		1.77944	1.58057	1.86137	1.7412	1.4252
NUP188	1	269259496	269312872	3.45399	0.00880053		1.83367	1.79349	1.92804	1.92658	1.81418
SH3GLB2	1	269313788	269332351	2.65244	0.0331931		1.61132	1.41184	1.65192	1.48844	1.58611
MIGA2	1	269334938	269363938	2.2401	0.0645472		1.65717	1.46881	1.66311	1.57294	1.53974
DOLPP1	1	269374707	269383939	2.56966	0.0379805		1.66393	1.411	1.65525	1.47657	1.438
CRAT	1	269387430	269401334	2.25904	0.062628		1.55497	1.29844	1.51512	1.41782	1.37767
PTPA	1	269401776	269431465	1.62795	0.166887		1.69494	1.54335	1.68763	1.62304	1.55083
LOC106509274	1	269445589	269452205	0.618037	0.649954		1.53161	1.43385	1.5243	1.4867	1.48644
IER5L	1	269453920	269455524	2.63179	0.0343293		1.03381	0.744195	1.00575	0.694948	1.12722
LOC110256380	1	269455451	269463259	2.21575	0.0670973		1.62353	1.47337	1.64396	1.5158	1.49105
LOC102162054	1	269575035	269607453	1.40382	0.232427		1.59856	1.45533	1.59208	1.54261	1.49261
LOC110256391	1	269641805	269646241	2.3163	0.0571523		1.14676	0.913004	1.05404	1.02292	0.995375
LOC106508501	1	269706269	269711224	0.973715	0.421999		1.6733	1.56989	1.67678	1.61631	1.60893
LOC110256398	1	269765775	269785075	2.12679	0.077257		1.5388	1.36592	1.54824	1.44907	1.4168
LOC110256396	1	269782665	269792383	2.10659	0.0797599		1.58722	1.39059	1.56969	1.46455	1.29228
C1H9orf50	1	269808945	269824645	1.79054	0.130403		1.68333	1.52522	1.68915	1.58578	1.55737
NTMT1	1	269819774	269828832	3.52945	0.0077538		1.66668	1.4068	1.70442	1.51422	1.40262
ASB6	1	269828978	269834283	3.41832	0.00934278		1.61969	1.33951	1.62756	1.42748	1.31702
PRRX2	1	269853134	269902808	1.7203	0.145154		1.66422	1.52336	1.64812	1.57482	1.50407
PTGES	1	269911785	269924481	1.12258	0.345742		1.62567	1.51867	1.61404	1.60038	1.61671
TOR1B	1	269966919	269973702	1.68588	0.15293		1.74313	1.61639	1.75492	1.62109	1.64936
TOR1A	1	269975919	269985478	0.901643	0.463185		1.69312	1.58771	1.70403	1.69129	1.58263
C1H9orf78	1	269986386	269995394	0.244514	0.912874		1.77948	1.75491	1.79884	1.76913	1.68845
USP20	1	269995532	270037499	2.70872	0.0302783		1.74395	1.57241	1.75178	1.62211	1.54462
FNBP1	1	270042367	270180212	2.54237	0.0397004		1.88122	1.93473	1.86985	1.89308	1.89773
LOC110256407	1	270161038	270163434	4.70118	0.00106177		1.98843	2.10121	2.06266	1.95623	2.15249
LOC110256408	1	270180305	270182451	0.22479	0.924462		1.80932	1.81845	1.77601	1.78189	1.85322
GPR107	1	270190074	270255498	1.5199	0.196057		1.8248	1.73063	1.84471	1.75119	1.64969
LOC102158087	1	270190985	270219535	0.481476	0.749345		1.92092	1.93782	1.95794	1.92197	1.82674
NCS1	1	270274504	270334908	1.78638	0.131236		1.62939	1.47981	1.61259	1.54206	1.49183
HMCN2	1	270364005	270522977	2.7492	0.0283373		1.71972	1.52425	1.71423	1.59898	1.52371
LOC110256411	1	270498091	270504014	2.50977	0.0418541		1.79306	1.60931	1.77059	1.60142	1.54455
ASS1	1	270531434	270586364	2.92024	0.021392		1.63746	1.41872	1.6163	1.50722	1.43989
LOC102163670	1	270636013	270652519	0.655791	0.623171		2.00111	2.01813	2.0025	1.94101	1.85682
FUBP3	1	270649796	270702920	2.66478	0.0325314		1.84585	1.70135	1.84747	1.69073	1.67859
PRDM12	1	270723880	270739468	3.09629	0.0159856		1.70883	1.52607	1.67845	1.53663	1.53587
EXOSC2	1	270748534	270757717	1.76232	0.136154		1.88156	1.72956	1.86014	1.71535	1.75227
ABL1	1	270761641	270906708	0.313337	0.868999		1.90729	1.9147	1.90905	1.85539	1.87034
QRFP	1	270909323	270917674	4.05946	0.00316805		1.75973	1.45407	1.74486	1.50801	1.5464
FIBCD1	1	270919793	270956753	3.30318	0.0113271		1.59516	1.34615	1.58201	1.42173	1.41643
LAMC3	1	271004423	271071223	1.96168	0.100104		1.63162	1.48039	1.64033	1.57514	1.51297
LOC106509275	1	271034753	271048118	1.46345	0.213055		1.46367	1.35496	1.4696	1.50856	1.38244
AIF1L	1	271075376	271099984	1.36156	0.247078		1.61911	1.50968	1.63338	1.58067	1.50114
NUP214	1	271103838	271210292	1.2017	0.309954		1.89017	1.84768	1.92718	1.85198	1.81917
LOC110256424	1	271234717	271244575	3.04591	0.0173786		1.65566	1.41857	1.62088	1.50857	1.5514
FAM78A	1	271242312	271257839	2.72128	0.0296629		1.6445	1.42132	1.58952	1.46565	1.40038
LOC102166638	1	271260237	271271368	1.74399	0.140014		1.78472	1.60244	1.77955	1.63302	1.64783
PLPP7	1	271268843	271283657	2.89216	0.0224054		1.69434	1.47675	1.70597	1.51523	1.48716
LOC110256425	1	271271751	271273433	1.03286	0.390281		1.78104	1.63016	1.75252	1.7168	1.60596
PRRC2B	1	271336780	271430936	1.76419	0.135765		1.77006	1.63726	1.77343	1.67084	1.58343
POMT1	1	271432196	271448584	3.57318	0.0072043		1.60262	1.30497	1.60245	1.37481	1.33609
UCK1	1	271448362	271453811	5.68639	0.000196062		1.638	1.27332	1.72541	1.39159	1.28695
LOC100510887	1	271462680	271479774	1.82422	0.123835		1.63017	1.48677	1.62878	1.55614	1.61312
RAPGEF1	1	271494243	271624609	2.01465	0.0921568		1.81203	1.65046	1.8148	1.68188	1.62322
MED27	1	271724910	271928367	1.75269	0.138169		1.92868	1.82605	1.91791	1.80348	1.74536
LOC106507237	1	271893698	271897023	1.46672	0.212038		2.00004	1.95091	2.04568	1.95991	1.96658
NTNG2	1	272007513	272077105	2.99713	0.0188403		1.72169	1.52697	1.71282	1.60847	1.52998
LOC106507242	1	272077328	272080463	2.27254	0.0612937		1.37936	1.19007	1.30857	1.29076	1.4735
SETX	1	272093449	272170857	0.590141	0.670004		1.98033	1.97219	2.00403	1.93622	1.87191
TTF1	1	272180488	272212504	0.4424	0.777926		1.74953	1.69477	1.75114	1.72839	1.66056
CFAP77	1	272216581	272362321	1.59111	0.176357		1.83573	1.73427	1.8363	1.75215	1.6645
BARHL1	1	272373125	272380223	4.02108	0.00338113		1.55767	1.28881	1.51167	1.32321	1.37569
DDX31	1	272383585	272454395	3.59813	0.00690827		1.77668	1.56922	1.77431	1.59481	1.56425
GTF3C4	1	272454488	272479968	2.58555	0.0370124		1.86683	1.80428	1.94805	1.81971	1.76215
AK8	1	272497661	272625668	2.75525	0.0280581		1.70916	1.53745	1.70662	1.57411	1.5749
SPACA9	1	272625701	272635406	2.66051	0.0327589		1.54435	1.29497	1.50559	1.35314	1.34281
TSC1	1	272636530	272685948	1.97078	0.098693		1.8761	1.76131	1.87956	1.7465	1.71856
LOC110256471	1	272686217	272698089	0.123946	0.973799		1.83936	1.8127	1.84023	1.80769	1.77932
GFI1B	1	272701386	272715551	2.5032	0.0423022		1.61074	1.41158	1.57547	1.47347	1.41178
GTF3C5	1	272743527	272760055	3.95162	0.00380352		1.59347	1.32522	1.64061	1.37759	1.46239
CEL	1	272763203	272770259	3.37267	0.0100849		1.42011	1.09477	1.3721	1.21587	1.29739
RALGDS	1	272776844	272824179	2.47149	0.0445276		1.53336	1.28332	1.4911	1.36811	1.3765
GBGT1	1	272827930	272836460	2.96917	0.0197316		1.59185	1.32655	1.55352	1.3984	1.50395
LOC110256503	1	272836556	272843572	1.31664	0.263524		1.68999	1.56129	1.6717	1.63589	1.44501
OBP2B	1	272886871	272890537	3.20896	0.0132547		1.32257	1.05042	1.30162	1.16202	1.05049
ABO	1	272912239	272935316	1.35848	0.248175		1.65074	1.54246	1.60402	1.52123	1.57451
SURF6	1	272949236	272955674	2.22125	0.0665133		1.50657	1.30778	1.50356	1.42956	1.44181
MED22	1	272956119	272961618	3.36512	0.010213		1.54159	1.21987	1.51252	1.28274	1.38819
LOC110256518	1	272959390	272960888	2.15138	0.0743109		1.50109	1.21977	1.44501	1.26137	1.44058
RPL7A	1	272961421	272965636	2.98588	0.019194		1.69844	1.47872	1.75077	1.52471	1.53959
LOC110256505	1	272965637	272970516	1.34295	0.253778		1.66769	1.4924	1.60268	1.50866	1.49391
SURF2	1	272970522	272976188	4.04609	0.00324076		1.50247	1.17782	1.5016	1.27261	1.26193
SURF4	1	272975164	272988683	3.6559	0.00626809		1.61102	1.35089	1.6454	1.43781	1.42107
STKLD1	1	272988767	273012007	2.47867	0.0440138		1.51917	1.2916	1.47607	1.37583	1.39228
REXO4	1	273011736	273021956	3.27038	0.0119645		1.60576	1.36008	1.62087	1.42982	1.45221
ADAMTS13	1	273022014	273066916	3.21509	0.0131201		1.58249	1.3272	1.56967	1.41542	1.42527
CACFD1	1	273045620	273066916	3.1774	0.0139697		1.68043	1.42673	1.67379	1.5015	1.5122
SLC2A6	1	273063261	273075455	4.11284	0.00289366		1.62227	1.27028	1.61615	1.38167	1.26729
[truncated: 19,675 more rows]
